# Supplementary material for: Yeast thioredoxin reductase Trr1p controls TORC1-regulated processes
Source: Sci Rep. 2018 Nov 7;8:16500. doi: 10.1038/s41598-018-34908-4 (PMC6220292; doi:10.1038/s41598-018-34908-4)
Supplement: Supplementary file 2 — Supplementary Dataset 1 [file 41598_2018_34908_MOESM2_ESM.xlsx]

## Sheet: Explanation
Supplemental Table S1. Metabolomic data of wild type and TRR1 deletion strains under winemaking conditions
	OrigScale		Values are normalized in terms of raw area counts.
			For a single day run, this is equivalent to the raw data.
	ProNormImpData		Values for each sample are normalized by Bradford protein concentration.
			Each biochemical in OrigScale is then rescaled to set the median equal to 1.
			Lastly, missing values are imputed with the minimum.
	Pathway Heat Map		This is the heat map associated with the statistical analysis of the data.
			Indicates ratios, p- and q-values for each comparison.
			0.55	Green: indicates significant difference (p≤0.05) between the groups shown, metabolite ratio of < 1.00
			0.76	Light Green: narrowly missed statistical cutoff for significance 0.05<p<0.10, metabolite ratio of < 1.00
			1.71	Red: indicates significant difference (p≤0.05) between the groups shown; metabolite ratio of ≥ 1.00
			1.32	Light Red: narrowly missed statistical cutoff for significance 0.05<p<0.10, metabolite ratio of ≥ 1.00
			1.2	Non-colored text and cell: mean values are not significantly different for that comparison
		* indicates compounds that have not been officially confirmed based on a standard, but we are confident in its identity
		** samples without a protein measure (i.e. the media) are lost by this normalization, as well as any compounds that were only detected in these samples

## Sheet: OrigScale
												SAMPLE NAME	UVAL-00001	UVAL-00002	UVAL-00003	UVAL-00004	UVAL-00005	UVAL-00026	UVAL-00027	UVAL-00028	UVAL-00029	UVAL-00030
												CLIENT IDENTIFIER	A1	A2	A3	A4	A5	F1	F2	F3	F4	F5
												SAMPLE ID	2617169	2617182	2617161	2617174	2617166	2617184	2617156	2617160	2617162	2617173
												PARENT SAMPLE ID	2499619	2499620	2499621	2499622	2499623	2499644	2499645	2499646	2499647	2499648
												BRADFORD PROTEIN	3.333	3.357	2.985	2.477	2.797	2.854	2.449	3.328	2.875	3.49
												GROUP	A	A	A	A	A	F	F	F	F	F
												GROUP ID	WT	WT	WT	WT	WT	trr1_Mut	trr1_Mut	trr1_Mut	trr1_Mut	trr1_Mut
												TREATMENT	wild type	wild type	wild type	wild type	wild type	trr1 mutant	trr1 mutant	trr1 mutant	trr1 mutant	trr1 mutant
PATHWAY SORTORDER	BIOCHEMICAL	SUPER PATHWAY	SUB PATHWAY	COMP ID	PLATFORM	CHEMICAL ID	RI	MASS	CAS	PUBCHEM	KEGG	Group HMDB	WT	WT	WT	WT	WT	trr1_Mut	trr1_Mut	trr1_Mut	trr1_Mut	trr1_Mut
808	1,2-dioleoyl-GPC (18:1/18:1)*	Lipids	Phospholipids	52457	LC/MS Pos Late	100008905	2346	786.601	4235-95-4	10350317			408428		259400	603746	402923	5658592	3324850	5636500	7004835	5626992
825	1,2-dioleoyl-GPE (18:1/18:1)	Lipids	Phospholipids	52609	LC/MS Pos Late	100008906	2485	744.554	4004-05-01	9546757			540370	854722	407480	599370	362426	2172093	1212687	1903294	2419718	2432089
832	1,2-dipalmitoleoyl-GPC (16:1/16:1)*	Lipids	Phospholipids	52472	LC/MS Pos Late	100008997	1992	730.538					6482520	8105546	6330172	7.88067e+06	5386549	61967088	41773632	62638840	68685544	69109576
785	1,2-dipalmitoyl-GPC (16:0/16:0)	Lipids	Phospholipids	19130	LC/MS Pos Late	100000657	2365	734.569	63-89-8	452110		HMDB00564	1290792	868966	816475	1251222	794381	1448063	1618276	1447827	1905461	2277728
524	10-heptadecenoate (17:1n7)	Lipids	Free fatty acid	33971	LC/MS Neg	100001278	5555	267.233	29743-97-3	5312435		HMDB60038	87128456	70986200	80338720	82417424	84165432	52146680	112677288	86211488	57835624	54560340
525	10-nonadecenoate (19:1n9)	Lipids	Free fatty acid	33972	LC/MS Neg	100001277	5780	295.264	73033-09-7	5312513		HMDB13622	12478839	7655383	11400855	10556061	10889247	4799956	13067008	9214941	6229389	7951413
595	13-methylmyristate	Lipids	Free fatty acid	38293	LC/MS Neg	100002344	5499	241.217	2485-71-4	151014			5.1543e+06	4827001	5.48656e+06	5.67062e+06	5.74862e+06	3.64843e+06	6228794	6.20589e+06	4.61697e+06	3804342
654	15-methylpalmitate	Lipids	Fatty acid ester	38768	LC/MS Neg	100002945	5695	269.249		17903417			30781552	24226596	27831552	26223404	27722180	14898394	29892842	22873932	19161388	19908104
1017	1-methyladenine	Nucleotide	Purine metabolism	1527	LC/MS Pos Early	54	2133	150.077	5142-22-3	78821	C02216	HMDB11599	38449084	48305428	38608304	36473240	41328944	41788600	29920248	34163560	29392466	28419052
204	1-methylhistidine	Amino acid	Glutamate family (alpha-ketoglutarate derived)	30460	LC/MS Pos Early	100001051	2755	170.092	332-80-9	92105	C01152	HMDB00001	7365425	9497832	7395826	7407725	8345127	14320516	9291590	8265522	8882596	7957439
791	1-oleoyl-2-linoleoyl-GPC (18:1/18:2)*	Lipids	Phospholipids	52453	LC/MS Pos Late	100008981	2165	784.585							77440	108489		394308	307291	397564	278393	569247
792	1-oleoyl-2-linoleoyl-GPE (18:1/18:2)*	Lipids	Phospholipids	52687	LC/MS Pos Late	100009078	2270	742.538		9546753		HMDB05349						93029		125208	151487	118394
663	1-oleoylglycerol (18:1)	Lipids	Glycerolipids	21184	LC/MS Neg	100000924	6500	281.249	111-03-5	5283468		HMDB11567	3282882	6.79205e+06	4568871	7012083	16037433	897695	3792453	3123981	6071741	3487304
698	1-oleoyl-GPC (18:1)	Lipids	Phospholipids	48258	LC/MS Pos Late	100001272	1540	522.355	19420-56-5	16081932		HMDB02815	961867	611188	925198	1.24835e+06	806811	2983841	1605654	1.75166e+06	1.63356e+06	1.39434e+06
699	1-oleoyl-GPE (18:1)	Lipids	Phospholipids	35628	LC/MS Pos Late	100001569	1554	480.308	89576-29-4	9547071		HMDB11506	1.03142e+06	970770	949453	1154891	921390	4940629	2.93219e+06	3592614	3688647	2677670
700	1-oleoyl-GPI (18:1)*	Lipids	Phospholipids	36602	LC/MS Neg	100001777	5599	597.305					1657715	4196198	1.48185e+06	2471368	2141332	7524273	2953534	2870444	1815913	2803782
752	1-oleoyl-GPS (18:1)	Lipids	Phospholipids	19260	LC/MS Neg	100000630	5607	522.284		9547099				706424	231395	403320	399885	3898574	2872272	3429513	1722669	2448224
811	1-palmitoleoyl-2-linoleoyl-GPC (16:1/18:2)*	Lipids	Phospholipids	52683	LC/MS Pos Late	100009075	2003	756.554					142963	192113	109698	163102	103678	1502203	972879	1489724	1793276	1944964
833	1-palmitoleoyl-2-oleoyl-glycerol (16:1/18:1)*	Lipids	Phospholipids	52632	LC/MS Pos Late	100009053	3035	610.541		9543694		HMDB07131	271492	282404	410085	427274	262551	758255	438663	513950	551041	532929
834	1-palmitoleoyl-2-oleoyl-GPC (16:1/18:1)*	Lipids	Phospholipids	52458	LC/MS Pos Late	100008983	2155	758.569					9405137	12520877	8627255	11878199	8402162	68831648	49833144	64719000	73482024	68986240
835	1-palmitoleoyl-3-oleoyl-glycerol (16:1/18:1)*	Lipids	Phospholipids	52631	LC/MS Pos Late	100009054	3154	610.541					1160810	1321636	1563125	1447095	1036577	2978786	2051340	2169457	3052823	3227469
685	1-palmitoleoylglycerol (16:1)*	Lipids	Glycerolipids	52431	LC/MS Neg	100008952	6094	253.217					9066277	8415078	13217652	12041084	14174891	25917446	12388018	13673240	10553079	10458669
701	1-palmitoleoyl-GPC (16:1)*	Lipids	Phospholipids	33230	LC/MS Pos Late	100001511	1450	494.324		24779461		HMDB10383	395257	394904	487460	537033	439852	2777589	1531945	1530593	1497613	1304898
795	1-palmitoyl-2-linolenoyl-GPC (16:0/18:3)*	Lipids	Phospholipids	52684	LC/MS Pos Late	100009076	2034	756.554					104872	172373	67271	178121	94417	606186	561902	764818	950648	1168134
781	1-palmitoyl-2-oleoyl-GPC (16:0/18:1)	Lipids	Phospholipids	52461	LC/MS Pos Late	1539	2358	760.585	26853-31-6;26853-31-6	6436017			54414248	62385640	43696848	62970196	43873768	137331440	102980992	132117120	173557520	184185680
780	1-palmitoyl-2-oleoyl-GPE (16:0/18:1)	Lipids	Phospholipids	19263	LC/MS Pos Late	1526	2509	718.538	26662-94-2	5283496		HMDB05320	18884784	23912026	14061746	20086380	14445177	25012864	21854308	28635248	39825464	42943984
829	1-palmitoyl-2-oleoyl-GPS (16:0/18:1)	Lipids	Phospholipids	19261	LC/MS Pos Late	1531	2660	762.528	40290-44-6	5283499	C13880		11907326	14304563	8870990	9141042	7660878	23454500	21621736	25554468	32160008	39687072
820	1-palmitoyl-2-palmitoleoyl-GPC (16:0/16:1)*	Lipids	Phospholipids	52470	LC/MS Pos Late	100008984	2160	732.554					86486984	95420392	64564228	91496456	65881192	258776336	207501888	255546560	304079200	325122464
836	1-palmitoyl-2-stearoyl-GPC (16:0/18:0)	Lipids	Phospholipids	52616	LC/MS Pos Late	100008921	2653	762.601	59403-51-9				262120	123280	161687	235368	108893	195260	239576	232332	245239	305042
689	1-palmitoyl-3-linoleoyl-glycerol (16:0/18:2)*	Lipids	Glycerolipids	52634	LC/MS Pos Late	100009055	3197	610.541					306709	220058	324380	380423	265332	535247	452753	387713	633565	735623
664	1-palmitoylglycerol (16:0)	Lipids	Glycerolipids	21127	LC/MS Neg	100000827	6400	255.233	542-44-9	14900		HMDB31074	18684804	16083315	20851506	20940382	35274744	14049082	21350840	22572554	27223968	21214800
703	1-palmitoyl-GPC (16:0)	Lipids	Phospholipids	33955	LC/MS Pos Late	100001263	1525	496.34	17364-16-8	86554		HMDB10382	5979160	5687136	4620742	7135349	5443701	15395420	12786149	12518723	12657904	9344828
704	1-palmitoyl-GPE (16:0)	Lipids	Phospholipids	35631	LC/MS Pos Late	100001567	1544	454.293		9547069		HMDB11503	13275066	11230707	8358509	10055998	7877802	18903200	19100072	22002096	21728864	19637624
745	1-palmitoyl-GPG (16:0)*	Lipids	Phospholipids	45970	LC/MS Neg	100005717	5570	483.273		3300276			207878	329703	99097	173337	204308	871107	950969	965568	590065	395393
705	1-palmitoyl-GPI (16:0)*	Lipids	Phospholipids	35305	LC/MS Neg	100001655	5564	571.289				HMDB61695	15098206	22074800	9582350	13007557	8551509	21788962	11232815	11677247	7602339	14001642
754	1-palmitoyl-GPS (16:0)*	Lipids	Phospholipids	46130	LC/MS Neg	100005805	5572	496.268		9547100			2752853	3703241	1407516	1639294	1259525	3318872	3.36505e+06	3716737	2670466	4.07745e+06
802	1-stearoyl-2-oleoyl-GPC (18:0/18:1)	Lipids	Phospholipids	52438	LC/MS Pos Late	100008904	2644	788.616	56421-10-4				4584526	5015312	3485253	4870850	3282662	8395781	6386845	7863565	10664284	11439991
824	1-stearoyl-2-oleoyl-GPE (18:0/18:1)	Lipids	Phospholipids	42448	LC/MS Pos Late	100001856	2858	746.569					685707	692862	466382	578336	350534	725812	667219	904887	1180170	1314505
837	1-stearoyl-2-oleoyl-GPI (18:0/18:1)*	Lipids	Phospholipids	52726	LC/MS Polar	100009181	922	863.566					1519962	1365845	1259198	1244585	1153526	1.79175e+06	1570739	1649546	1720474	1488395
706	1-stearoyl-GPC (18:0)	Lipids	Phospholipids	33961	LC/MS Pos Late	100001271	1606	524.371	19420-57-6	497299		HMDB10384	5347619	4528924	3375888	4705814	3.49381e+06	8604113	7083958	7025507	6804138	6427772
707	1-stearoyl-GPE (18:0)	Lipids	Phospholipids	42398	LC/MS Pos Late	100001461	1626	482.324	69747-55-3	9547068		HMDB11130	1.93655e+06	1600343	1232117	1431605	1026808	1437997	1.33499e+06	1442091	1436706	1598958
810	1-stearoyl-GPG (18:0)	Lipids	Phospholipids	34437	LC/MS Neg	100001462	5816	511.304					224822	215844	111870	104935	137016	467518	709641	434780	329051	475918
737	1-stearoyl-GPI (18:0)	Lipids	Phospholipids	19324	LC/MS Neg	100000656	5794.3	599.32	796963-93-4			HMDB61696	31972872	39256552	23134640	28394004	19654312	31185398	22569594	16804774	13615107	25873668
758	1-stearoyl-GPS (18:0)*	Lipids	Phospholipids	45966	LC/MS Neg	100004327	5800	524.299		9547101			290967	297629	138665	175616	132358	75457	58452	111739		111240
242	2,3-dihydroxyisovalerate	Amino acid	Branched Chain Amino Acids (pyruvate derived)	38276	LC/MS Polar	100002417	1050	133.051	1756-18-9	677	C04039	HMDB12141	1000004416	1095053952	1109880576	1062282880	1001203776	1012573376	935526656	892805440	890116864	916668032
100	2-aminoadipate	Amino acid	Aspartate family (OAA derived)	6146	LC/MS Polar	381	3500	160.062	542-32-5;1118-90-7	469	C00956	HMDB00510	1.002e+06	2948646	3568282	1656991	984026	4354656	1500647	1.73413e+06	1524405	1.57358e+06
1019	2'-deoxyadenosine	Nucleotide	Purine metabolism	1553	LC/MS Pos Early	211	2252	252.109	16373-93-6	13730	C00559	HMDB00101	821829	951012	611057	728736	842388	750947	536690	571269	526823	550969
1068	2'-deoxyadenosine 5'-monophosphate	Nucleotide	Purine metabolism	46333	LC/MS Neg	100000485	1315	330.061	653-63-4	12599	C00360	HMDB00905		58671			37703	36871	26509		23682
822	2-dimethylaminoethanol	Lipids	Phospholipids	42562	LC/MS Pos Early	100001630	1983	90.0913	108-01-0				1967627	2483139	1636395	1791368	1722068	5278538	4994478	7341924	7561877	7713752
245	2-hydroxy-3-methylvalerate	Amino acid	Branched Chain Amino Acids (pyruvate derived)	36746	LC/MS Neg	100001541	1800	131.071	488-15-3	164623		HMDB00317	641460	710169	675337	688680	651048	739119	464807	873701	755901	449694
611	2-hydroxybutyrate/2-hydroxyisobutyrate	Lipids	Free fatty acid	52281	LC/MS Polar	100008928	1258	103.04					1316425	1331717	1596251	1433573	1745570	1122730	922354	1.01852e+06	965255	789746
612	2-hydroxyglutarate	Lipids	Free fatty acid	37253	LC/MS Pos Early	100002070	958	131.034	40951-21-1	43	C02630	HMDB00606	86267024	89847000	90557384	84026992	92037936	75826824	70424864	63796544	67129160	69739648
530	2-hydroxypalmitate	Lipids	Free fatty acid	35675	LC/MS Neg	100001579	5511.2	271.228	764-67-0	92836		HMDB31057	163907200	126672112	150863024	128330448	160159344	156882992	180271184	155541472	133489112	183100368
531	2-hydroxystearate	Lipids	Free fatty acid	17945	LC/MS Neg	1239	5695	299.259	629-22-1	69417	C03045		11851904	10111563	10773186	10107773	11155085	16949140	17301086	15393763	12298996	12130916
266	2-isopropylmalate	Amino acid	Branched Chain Amino Acids (pyruvate derived)	15667	LC/MS Neg	100000409	725	175.061	3237-44-3	77	C02504	HMDB00402	615902720	653975872	662108544	679780736	669693440	637882560	635540864	517811712	526898464	473854752
1065	2'-O-methyladenosine	Nucleotide	Purine metabolism	42607	LC/MS Pos Early	100004047	2375	282.12	2140-79-6	102213			16846798	16755897	16769477	15494491	15966561	12142514	10215316	10700408	10332201	9132945
1023	2'-O-methylguanosine	Nucleotide	Purine metabolism	36811	LC/MS Pos Early	100001713	1948	298.115	2140-71-8		C04545		3546431	4798389	4515106	4134495	4170625	3982044	3130394	4737114	4437817	4104986
325	2-phosphoglycerate	Carbohydrate	Glycolysis	35629	LC/MS Polar	100000093	4346	184.986	70195-25-4	59	C00631	HMDB03391	3.00212e+06	19131952	3.0814e+06	16496359	5.48792e+06	7.13371e+06	1.06911e+06	2.53424e+06	5.3308e+06	5.90243e+06
138	2-piperidinone	Amino acid	Aspartate family (OAA derived)	43400	LC/MS Pos Early	100004295	1675	100.076	675-20-7	12665			3003180	3489601	2.03607e+06	3021794	3066291	1693675	1351336	2102038	1825740	5360178
831	2-stearoyl-GPE (18:0)*	Lipids	Phospholipids	41220	LC/MS Neg	100003901	6350	480.31					294417	340338	152380	196069	199065		115658	122625		112089
30	3-(4-hydroxyphenyl)lactate	Amino acid	Aromatic amino acid metabolism (PEP derived)	32197	LC/MS Neg	240	1379	181.051	6482-98-0	9378	C03672	HMDB00755	796831	766554	1007207	886819	931583	1378530	1404460	1446685	1313712	1335608
931	3'-dephosphocoenzyme A	Cofactors, Prosthetic Groups, Electron Carriers	CoA metabolism	18289	LC/MS Neg	100000138	2013	686.142	3633-59-8	444485	C00882	HMDB01373	1757628	1776803	1388292	1788045	1702716	1833313	1973621	1715988	1.96377e+06	1934763
1689	3-hydroxy-3-methylglutarate	Secondary metabolism	Terpenoids	531	LC/MS Polar	112	2700	161.046	503-49-1	1662	C03761	HMDB00355	342261376	358839424	338930080	348969376	322994336	307164864	204069600	162503056	147438832	110716000
1691	3-hydroxy-3-methylglutaryl CoA	Secondary metabolism	Terpenoids	48010	LC/MS Neg	37	1465.1	454.571	103476-21-7	84	C00356	HMDB01375	6065584	5333320	7.12723e+06	6111596	6831321	6625985	6796496	5591075	4305928	4272326
618	3-hydroxybutyrate (BHBA)	Lipids	Free fatty acid	542	LC/MS Polar	254	1443.3	103.04	625-72-9	441	C01089	HMDB00357	1098538	1020071	1600705	1.01665e+06	1176913	900532	737605	605838	770825	715248
532	3-hydroxydecanoate	Lipids	Free fatty acid	22053	LC/MS Neg	100000997	4634.7	187.134	5561-87-5	26612		HMDB02203	4906394	3726227	5313061	5389227	7321077	3310306	3514797	3300624	2986338	3264906
533	3-hydroxylaurate	Lipids	Free fatty acid	32457	LC/MS Neg	100001112	5175	215.165	53941-38-1	94216		HMDB00387	21512876	18261794	21020564	23898520	25958208	24326640	21931480	19645220	20643196	18496196
534	3-hydroxymyristate	Lipids	Free fatty acid	21158	LC/MS Neg	100000882	5335	243.197	3422-31-9	16064			38388312	35027592	44004308	39463260	52277624	62494088	95463232	79170632	77927320	71402408
535	3-hydroxyoctanoate	Lipids	Free fatty acid	22001	LC/MS Neg	100000773	3446	159.103	88930-08-9	26613		HMDB01954	508571	368467	428730	479573	618768	393758	307571	355964	307897	287456
536	3-hydroxypalmitate	Lipids	Free fatty acid	27503	LC/MS Neg	100000983	5476	271.228	928-17-6	301590		HMDB10734	13654123	13784959	13250156	15247220	17945460	26843582	53898152	46052708	39404636	34759720
615	3-hydroxystearate	Lipids	Free fatty acid	52938	LC/MS Neg	100008933	5674	299.259	45261-96-9	5282907			12369076	7.92855e+06	13570554	10123266	10717684	14506676	27350584	19559612	16364305	18225428
840	3-ketosphinganine	Lipids	Sphingolipid	34381	LC/MS Pos Late	100001436	1400	300.29	18944-28-0	631	C02934	HMDB01480	80734192	80141464	77192296	66654876	61291728	63195176	71819728	78719200	88396856	110611968
248	3-methyl-2-oxobutyrate	Amino acid	Branched Chain Amino Acids (pyruvate derived)	44526	LC/MS Polar	100000936	911	115.04	3715-29-5	49	C00141	HMDB00019	417265	339872		243379	292315	428470	382699	447999	311027	333739
249	3-methyl-2-oxovalerate	Amino acid	Branched Chain Amino Acids (pyruvate derived)	15676	LC/MS Neg	100000036	2064.2	129.056	1460-34-0;51829-07-3	47	C00671	HMDB03736		364429		205772	187687	394001	333677	487967	319436	254781
161	3-methylhistidine	Amino acid	Glutamate family (alpha-ketoglutarate derived)	15677	LC/MS Pos Early	100000042	2670	170.092	368-16-1	64969	C01152	HMDB00479	13320208	11629238	10280155	12050140	12724821	16619604	14800232	12096594	11847290	13286042
357	3-phosphoglycerate	Carbohydrate	Calvin cycle and pentose phosphate	1414	LC/MS Neg	132	583	184.986	80731-10-8	724	C00597	HMDB00807	19945348	34744184	23147004	27839440	28611542	20745604	20216612	21353208	22230368	23618068
162	4-acetamidobutanoate	Amino acid	Glutamate family (alpha-ketoglutarate derived)	1558	LC/MS Polar	1113	1925	144.067	3025-96-5	18189	C02946	HMDB03681	3634127	4905975	3.8372e+06	4812472	4928633	4424479	4226558	4616115	4220749	4.01876e+06
213	4-guanidinobutanoate	Amino acid	Glutamate family (alpha-ketoglutarate derived)	15681	LC/MS Pos Early	100000096	2320	146.092	463-003;463-00-3	500	C01035	HMDB03464	14517737	15521283	16862438	15351836	16283293	15558524	14316274	14743332	14194184	14608892
164	4-hydroxybutyrate (GHB)	Amino acid	Glutamate family (alpha-ketoglutarate derived)	34585	LC/MS Polar	100001507	1765	103.04	502-85-2	10413	C00989	HMDB00710	5879634	7877707	7634019	6805142	7089009	11992620	19306668	16325446	19868852	23246986
37	4-hydroxyphenylpyruvate	Amino acid	Aromatic amino acid metabolism (PEP derived)	1669	LC/MS Neg	1141	1690.1	179.035	156-39-8	979	C01179	HMDB00707	195466	166109	267871	178990	196685	211004	252633	283520	308250	282183
215	4-imidazoleacetate	Amino acid	Glutamate family (alpha-ketoglutarate derived)	32349	LC/MS Pos Early	100001207	2055	127.05	645-65-8	96215	C02835	HMDB02024							430601	557109	568815	606178
250	4-methyl-2-oxopentanoate	Amino acid	Branched Chain Amino Acids (pyruvate derived)	22116	LC/MS Neg	100000551	2170	129.056	816-66-0	70	C00233	HMDB00695		131275				167728		161856	145962
988	5-(2-Hydroxyethyl)-4-methylthiazole	Cofactors, Prosthetic Groups, Electron Carriers	Thiamine metabolism	27673	LC/MS Pos Early	100000098	2310	144.048	137-00-8	1136	C04294		4569626	3725867	3770016	3739587	4107353	5598150	4129084	3.78638e+06	3273074	2632749
236	5-aminolevulinate	Amino acid	Branched Chain Amino Acids (OAA derived)	2290	LC/MS Pos Early	1306	2049	132.066	5451-09-02	137	C00430	HMDB01149	14527495	8589237	6260640	8914122	9458407	7837648	10941325	14017551	9951583	8917398
166	5-aminovalerate	Amino acid	Glutamate family (alpha-ketoglutarate derived)	18319	LC/MS Pos Early	100000454	2220	118.086	660-88-8	138	C00431	HMDB03355	371279776	423329152	395195040	421766336	454994848	364728256	267502752	293211648	277566464	266213344
540	5-dodecenoate (12:1n7)	Lipids	Free fatty acid	33968	LC/MS Neg	100001232	5224	197.155	2430-94-6	5312378		HMDB00529	11474599	10975027	13215944	13886655	12612746	6661715	6402022	5332355	5857172	5509707
251	5-hydroxylysine	Amino acid	Branched Chain Amino Acids (pyruvate derived)	15685	LC/MS Pos Early	100000054	2790	163.108	13204-98-3	1029	C16741	HMDB00450	21682970	29240660	27664566	26949820	28024372	25500768	27854184	28570308	29066184	29148572
1565	5-hydroxymethyl-2-furoic acid	Secondary metabolism	Furan metabolism	42040	LC/MS Neg	100003954	962	141.019	6338-41-6	80642	C20448	HMDB02432	20628920	22925060	25000624	21014980	22970460	10687775	11115609	11233084	10214462	9755607
1563	5-hydroxymethylfurfural	Secondary metabolism	Furan metabolism	37429	LC/MS Neg	100002057	2000	125.024	67-47-0	237332	C11101	HMDB34355	2021796	726088	1258524	520128	779462	529605	777623	793303	641975	480808
1081	5-methylcytidine	Nucleotide	Pyrimidine metabolism	22119	LC/MS Pos Early	100000763	2227	258.108	2140-61-6	92918		HMDB00982	680882	997496	964417	703992	677285	1641427	1263435	2307255	1894704	1533921
283	5-methylthioadenosine (MTA)	Amino acid	Amines and polyamines	1419	LC/MS Pos Early	212	2752	298.097	2457-80-9	439176	C00170	HMDB01173	70073304	63004452	49474888	72600048	75898120	176692864	152066288	132405144	119373112	102486480
1083	5-methyluridine (ribothymidine)	Nucleotide	Pyrimidine metabolism	35136	LC/MS Neg	100001446	1778.1	257.078	1463-10-1	445408		HMDB00884	37763	45156	50618	40194	37852	115103	101931	146731	120798	103560
295	5-oxoproline	Amino acid	Glutathione metabolism	1494	LC/MS Neg	1021	738.5	128.035	98-79-3	7405	C01879	HMDB00267	408958048	481233536	525351936	507147392	480435200	483487648	446613312	462156992	485406016	467768768
137	6-oxopiperidine-2-carboxylic acid	Amino acid	Aspartate family (OAA derived)	43231	LC/MS Neg	100004499	964.5	142.051	34622-39-4	3014237			917587	1094366	1031703	1117682	1164476	609041	527498	487381	342414	256585
512	6-phosphogluconate	Carbohydrate	Sucrose, glucose,fructose metabolism	15442	LC/MS Pos Early	100000341	540	259.021	921-62-0;53411-70-4	91493	C00345	HMDB01316	1.98084e+06	3336592	3756426	3350186	3044910	4406620	3.81405e+06	3.41742e+06	3128981	3161018
1024	7-methylguanine	Nucleotide	Purine metabolism	35114	LC/MS Pos Early	100001456	2175	166.072	578-76-7	11361	C02242	HMDB00897	59726788	73348880	70032944	67338272	71643584	21805780	17779108	19037748	15200003	11333265
617	9-hydroxystearate	Lipids	Free fatty acid	47120	LC/MS Neg	100005834	5384	299.259	25498-28-6	9570127			963320	1376654	1678055	2151015	2496301	2911338	4566954	3581318	3456839	2888627
340	acetyl CoA	Carbohydrate	Glycolysis	43840	LC/MS Neg	1830	1691	403.556	102029-73-2	444493	C00024	HMDB01206	4390979	4036785	4667712	4829566	4682779	5498372	5891353	5.26756e+06	4765544	4392584
872	acetylcarnitine	Lipids	Fatty acid conjugate	32198	LC/MS Pos Early	100000802	2282	204.123	5080-50-2	1	C02571	HMDB00201	8135889	9610580	9487192	9923872	10267178	12251942	14458183	15076561	15114394	13748608
838	acetylcholine	Lipids	Choline metabolism	18790	LC/MS Pos Early	1749	2220	146.118	60-32-1				845369	1147495	1.02181e+06	984135	1260739	473711	722419	955267	1042220	1614301
963	acetylphosphate	Cofactors, Prosthetic Groups, Electron Carriers	Oxidative phosphorylation	15488	LC/MS Neg	1211	600	138.98	94249-01-1	186	C00227	HMDB01494		60268	64543		83579	237890	188724	224947	96981	131415
342	aconitate [cis or trans]	Carbohydrate	TCA cycle	46173	LC/MS Neg	100001359	580	173.009			C00417	HMDB00072	118593232	127012632	82287360	68497240	66806788	207804288	142396672	186361488	162896608	151767184
1027	adenine	Nucleotide	Purine metabolism	554	LC/MS Neg	880	1680	134.047	73-24-5	190	C00147	HMDB00034	673471	682495	3435995	2068839	1359372	1612532	2024629	1407405	1518249	1.81323e+06
1028	adenosine	Nucleotide	Purine metabolism	555	LC/MS Pos Early	798	2169	268.104	58-61-7	60961	C00212	HMDB00050	2878657024	2751690752	1876776320	2073063040	2399397120	2413755136	1939240960	2270978816	2097658240	1879029504
1029	adenosine 2'-monophosphate (2'-AMP)	Nucleotide	Purine metabolism	36815	LC/MS Neg	100001694	1497.7	346.056	130-49-4	94136	C00946	HMDB11617	176374	104326	168562	125655	264320	192290	206614	325876	243131	275511
1030	adenosine 3',5'-cyclic monophosphate (cAMP)	Nucleotide	Purine metabolism	2831	LC/MS Neg	207	1952.2	328.045	60-92-4	6076	C00575	HMDB00058	106199	96699	101290	89344	101828	73968	62486	86881	68448	76639
1031	adenosine 3'-monophosphate (3'-AMP)	Nucleotide	Purine metabolism	35142	LC/MS Neg	100001449	1245	346.056	84-21-9	41211	C01367	HMDB03540	1358945	1626206	1415186	1169033	1577516	1659127	1604624	2141925	2016285	1864608
1032	adenosine 5'-diphosphate (ADP)	Nucleotide	Purine metabolism	3108	LC/MS Neg	208	680	426.022	20398-34-9	6022	C00008	HMDB01341	1757415	2666698	3730723	3110848	2764230	2536272	2985985	2789229	2793491	3177005
938	adenosine 5'-diphosphoribose (ADP-ribose)	Cofactors, Prosthetic Groups, Electron Carriers	Nicotinate and nicotinamide metabolism	558	LC/MS Neg	215	920	558.064	68414-18-6	192	C00301	HMDB01178		74801	89603	131206	62072	195322	242537	220067	240415	280207
1033	adenosine 5'-monophosphate (AMP)	Nucleotide	Purine metabolism	32342	LC/MS Neg	209	822	346.056	149022-20-8	6083	C00020	HMDB00045	256855680	258516480	307080576	275238560	287920416	259461968	292354816	272038080	269688832	277332928
1034	adenosine-2',3'-cyclic monophosphate	Nucleotide	Purine metabolism	37467	LC/MS Neg	72	1793	328.045	37063-35-7	2024	C02353	HMDB11616	109479	114109	102586	110782	107071	343966	362313	337721	373614	437921
1036	adenylosuccinate	Nucleotide	Purine metabolism	18360	LC/MS Neg	1303	560	230.53	19046-78-7	195	C03794	HMDB00536	8338364	7.06232e+06	9349135	9746467	9661368	6145740	8131291	6309391	8672137	9807659
284	agmatine	Amino acid	Amines and polyamines	15496	LC/MS Pos Early	100000103	3057	131.129	2482-00-0	199	C00179	HMDB01432	482856	453395	496900	399721	367663	402746	355715	428168	318086	317980
1063	AICA ribonucleotide	Nucleotide	Purine metabolism	38325	LC/MS Pos Early	216	797	339.07	3031-94-5	65110	C04677	HMDB01517
102	alanine	Amino acid	Aspartate family (OAA derived)	1126	LC/MS Pos Early	811	1700	90.055	56-41-7	5950	C00041	HMDB00161	3459539712	4016666624	3703499264	3646439424	3741516288	5760957440	5369868800	5726581760	5588111360	5730131456
1131	alanylleucine	Peptide	Dipeptide	37093	LC/MS Pos Early	100001890	3055	203.139	1638-60-4	259583		HMDB28691	3948284	3835275	5121154	5354636	5339675	9849743	6887834	7782303	7145602	7679813
103	allo-threonine	Amino acid	Aspartate family (OAA derived)	15142	LC/MS Pos Early	100000272	1424	120.066	28954-12-3	99289	C05519	HMDB04041	163739184	212541120	189233920	182843568	192760416	197276736	174220640	224606992	253362384	257261872
253	alpha-hydroxyisocaproate	Amino acid	Branched Chain Amino Acids (pyruvate derived)	22132	LC/MS Neg	100000706	1840	131.071	10303-64-7	83697	C03264	HMDB00746	2404588	2234338	2456084	2200366	2417720	1976030	1872189	1928884	1870778	1768912
254	alpha-hydroxyisovalerate	Amino acid	Branched Chain Amino Acids (pyruvate derived)	46537	LC/MS Polar	100001300	1052	117.056	600-37-3	99823		HMDB00407	3931150	4146081	5048322	4352967	4400045	3567758	3285155	3839878	3342009	3134329
343	alpha-ketoglutarate	Carbohydrate	TCA cycle	528	LC/MS Polar	93	2700	145.014	305-72-6;328-50-7;22202-68-2	51	C00026	HMDB00208	38062864	58648740	72996784	62652644	47152796	78424320	78542160	84736096	86155696	83092880
414	arabitol/xylitol	Carbohydrate	Amino sugar and nucleotide sugar	48885	LC/MS Polar	100006430	1932.4	151.061					3780505	4971673	4042149	4758580	3987789	10901520	10060988	11535677	10477040	10090427
411	arabonate/xylonate	Carbohydrate	Amino sugar and nucleotide sugar	48255	LC/MS Polar	100006115	2664.6	165.04					19256876	50328260	19495800	38252272	26907200	46687552	12629257	22871132	27105008	38923512
544	arachidate (20:0)	Lipids	Free fatty acid	1118	LC/MS Neg	893	6295	311.296	506-30-9	10467	C06425	HMDB02212	17262754	13083210	14077056	13614726	16143457	8890512	13775570	12679316	12305320	15057846
545	arachidonate (20:4n6)	Lipids	Free fatty acid	1110	LC/MS Neg	229	5535	303.233	506-32-1	444899	C00219	HMDB01043	4698073	3681686	4476856	4404092	5467663	2875890	7.22207e+06	4966992	3768259	3032922
167	arginine	Amino acid	Glutamate family (alpha-ketoglutarate derived)	1638	LC/MS Pos Early	231	2825	175.119	1119-34-2	232	C00062	HMDB00517	12404853760	13595527168	12240203776	13006289920	13689581568	11892634624	10896961536	10419617792	10087024640	9116471296
168	argininosuccinate	Amino acid	Glutamate family (alpha-ketoglutarate derived)	15497	LC/MS Pos Early	232	2745	291.13	156637-58-0	16950;828	C03406	HMDB00052	330673728	210436496	222480368	277609120	282302432	75176912	99158568	59613972	193225328	319876000
104	asparagine	Amino acid	Aspartate family (OAA derived)	512	LC/MS Pos Early	917	1225	133.061	70-47-3	6267	C00152	HMDB00168	2985716736	3378931200	3256643072	3225569024	3444684800	4359695872	3861727232	4143920384	3930604544	3717621760
105	aspartate	Amino acid	Aspartate family (OAA derived)	443	LC/MS Pos Early	234	1165	134.045	56-84-8	5960	C00049	HMDB00191	1501147264	1635084928	1612843008	1440567936	1501764224	1597296384	1864193664	2332205824	2408475136	2460992000
1443	benzoate	Secondary metabolism	Benzenoids	15778	LC/MS Neg	100000008	1750	121.029	65-85-0	243	C00180	HMDB01870	6500784	2476688	4770486	3146704	5627907	12522212	17507004	4324973	23176402	7.15894e+06
2	betaine	Amino acid	Serine family (phosphoglycerate derived)	3141	LC/MS Pos Early	799	1064	118.086	107-43-7	247	C00719	HMDB00043	444782304	506138592	522648768	490117184	516307008	734028608	718943936	730337856	760019840	771981760
986	biotin	Cofactors, Prosthetic Groups, Electron Carriers	Biotin metabolism	568	LC/MS Pos Early	251	2253	245.095	58-85-5	171548	C00120	HMDB00030	97901	109227	168377		157953	311196	299683	243458	331690	227314
548	caprate (10:0)	Lipids	Free fatty acid	1642	LC/MS Neg	888	5090.7	171.139	112-37-8	2969	C01571	HMDB00511	523108224	414451456	508342016	525764096	623078016	185695776	238006512	193941472	199895776	203206960
549	caproate (6:0)	Lipids	Free fatty acid	32489	LC/MS Neg	926	2713.7	115.076	142-62-1	8892	C01585	HMDB00535	3330584	3179341	2688018	2934968	3266633	2198303	3219077	2840089	2996675	2499635
550	caprylate (8:0)	Lipids	Free fatty acid	32492	LC/MS Neg	932	4362	143.108	124-07-2	379	C06423	HMDB00482	31869956	29340538	24314426	22053812	27525038	19182760	18922764	17455820	20073804	18626720
968	carnitine	Cofactors, Prosthetic Groups, Electron Carriers	Carnitine metabolism	15500	LC/MS Pos Early	100000007	1978	162.112	461-05-2	10917	C00318	HMDB00062	5445130	6799130	7309227	7279122	7228288	7386215	8.24528e+06	7431401	8455041	7216757
812	choline	Lipids	Phospholipids	15506	LC/MS Pos Early	1256	1961	104.107	67-48-1	305	C00114	HMDB00097	295695904	379072128	198684400	213204368	258885296	553740224	431786432	572428608	560931584	507535008
518	citraconate/glutaconate	Carbohydrate	C5 branched dibasic acid metabolism	47076	LC/MS Polar	100006438	2600	129.019					51646908	56586276	60247608	48598608	45218740	76802144	69609872	60219608	62533804	55965088
345	citrate	Carbohydrate	TCA cycle	1564	LC/MS Neg	1124	582	191.02	77-92-9	311	C00158	HMDB00094	3918144768	4069147392	4603168256	4243173120	4142841344	3812429568	3922222592	3857556992	3778197504	3683917824
933	coenzyme A	Cofactors, Prosthetic Groups, Electron Carriers	CoA metabolism	46322	LC/MS Neg	270	1448	382.55	85-61-0;18439-24-2	317	C00010	HMDB01423	7926429	6401880	8998164	6439632	6.88542e+06	7465319	7678552	6523954	6638590	8130091
3	cystathionine	Amino acid	Serine family (phosphoglycerate derived)	15705	LC/MS Pos Early	310	2270	223.075	535-34-2	439258	C02291	HMDB00099	104010888	136502416	90661984	108484184	113893104	82137296	67984976	110529744	97881688	84504192
4	cysteine	Amino acid	Serine family (phosphoglycerate derived)	1868	LC/MS Pos Early	800	1488	122.027	52-90-4;56-89-3	5862	C00097	HMDB00574	23286528	21723592	16501012	19384060	21980100	26437482	20651538	23359084	20496992	19472956
296	cysteine-glutathione disulfide	Amino acid	Glutathione metabolism	35159	LC/MS Pos Early	100001437	2465	427.095	13081-14-6	4247235		HMDB00656	1965426	2086507	2499252	2582891	3040118	1888315	2086446	2065216	2324253	2050369
305	cysteinylglycine	Amino acid	Glutathione metabolism	35637	LC/MS Pos Early	278	2132	179.048	19246-18-5	439498	C01419	HMDB00078	6.92429e+06	5050701	4889216	6157465	7478683	9699686	7243384	6487593	5730831	6.74117e+06
6	cystine	Amino acid	Serine family (phosphoglycerate derived)	56	LC/MS Pos Early	279	2000	241.031	56-89-3	67678	C00491	HMDB00192	1.02184e+06	2148200	4498675	2863867	2246770		517654	535454	790917	895359
1085	cytidine	Nucleotide	Pyrimidine metabolism	514	LC/MS Neg	827	1325	242.078	65-46-3	6175	C00475	HMDB00089	1803951	1.84797e+06	2179359	2059345	2346798	3.53978e+06	3029482	3532258	3151067	3052282
1089	cytidine 2',3'-cyclic monophosphate	Nucleotide	Pyrimidine metabolism	37465	LC/MS Neg	73	937	304.034	15718-51-1	417654	C02354	HMDB11691	145357	209012	156249	170914	239559	288745	246689	316870	405002	400932
1087	cytidine 3'-monophosphate (3'-CMP)	Nucleotide	Pyrimidine metabolism	2959	LC/MS Polar	105	4000	322.045	84-52-6	66535	C05822		1704417	2.55676e+06	1922368	1780586	1511750	1669219	1682685	2.89431e+06	3.14313e+06	3013445
839	cytidine 5'-diphosphocholine	Lipids	Choline metabolism	34418	LC/MS Pos Early	1220	725	489.115	33818-15-4	13804	C00307	HMDB01413	2228962	2073551	2557243	2.82613e+06	3234005	2871636	3190827	2885323	3040237	3418265
1086	cytidine 5'-monophosphate (5'-CMP)	Nucleotide	Pyrimidine metabolism	2372	LC/MS Pos Early	282	835	324.059	63-37-6	6131	C00055	HMDB00095	89178968	86147056	83475728	86671584	88581312	76598336	74104264	72851080	73109496	68488984
759	cytidine-5'-diphosphoethanolamine	Lipids	Phospholipids	34410	LC/MS Polar	100001407	4210	445.053	72842-05-8	123727	C00570	HMDB01564	11625683	13433523	12597184	13616233	12109803	8790710	11003565	9442280	9504399	8528482
1088	cytosine	Nucleotide	Pyrimidine metabolism	573	LC/MS Pos Early	881	2060	112.051	71-30-7	597	C00380	HMDB00630	1965712	1956269	1294831	1762558	1978557	2197951	1399935	2114877	2101664	1804780
969	deoxycarnitine	Cofactors, Prosthetic Groups, Electron Carriers	Carnitine metabolism	36747	LC/MS Pos Early	100001662	2052	146.118	6249-56-5	134	C01181	HMDB01161	1215089	992636	989089	1030032	1084796	1.89136e+06	1990897	1.95827e+06	2106774	1862538
553	dihomo-linoleate (20:2n6)	Lipids	Free fatty acid	17805	LC/MS Neg	1231	5730	307.264	2091-39-6	6439848	C16525	HMDB05060	3.7301e+06	2206117	3.69961e+06	3361937	3843001	1643790	4655453	3186922	2294738	2510077
554	dihomo-linolenate (20:3n3 or n6)	Lipids	Free fatty acid	35718	LC/MS Neg	100001739	5596	305.249	17046-59-2	5280581	C03242	HMDB02925	2241968	1363067	1177460	1464904	2557038	885155	2947520	1.91451e+06	1298311	1298802
358	dihydroxyacetone phosphate (DHAP)	Carbohydrate	Calvin cycle and pentose phosphate	15522	LC/MS Pos Early	309	539	171.005	102783-56-2	668	C00111	HMDB01473	13430450	20090068	13216169	16966798	16424956	17826896	20897834	17854652	17753274	20144324
154	dimethyl sulfone	Amino acid	Aspartate family (OAA derived)	43424	LC/MS Pos Early	100004284	832	95.0161	67-71-0	6213	C11142	HMDB04983	471229	433697	634051	623693	545714		118082
172	dimethylarginine (SDMA + ADMA)	Amino acid	Glutamate family (alpha-ketoglutarate derived)	36808	LC/MS Pos Early	100001810	2850	203.15	102783-24-4	123831	C03626	HMDB01539	157569056	183840976	152337680	177089808	193616704	311163424	243847936	268721152	249802672	217494704
560	eicosenoate (20:1)	Lipids	Free fatty acid	33587	LC/MS Neg	100001335	5950	309.28		5282768		HMDB02231	18714336	10916180	17429178	14488450	16202983	6070038	15033096	9783955	7124935	10798834
859	ergosterol	Lipids	Sterols	27553	LC/MS Pos Late	100001020	2420	379.336	57-87-4	444679	C01694	HMDB00878	11960801	10341254	9930402	8544539	7536860	11513406	12398597	9838653	12306770	13636485
378	erythritol	Carbohydrate	Amino sugar and nucleotide sugar	20699	LC/MS Neg	100000846	729	121.051	149-32-6	222285	C00503	HMDB02994	14338099	19577992	16706381	13875626	14518089	16780860	16886182	20456840	22932464	23140132
379	erythronate*	Carbohydrate	Amino sugar and nucleotide sugar	42420	LC/MS Polar	100001320	2186	135.03	88759-55-1	2781043		HMDB00613	231847632	205792352	254601456	221742976	212630912	187550768	224523232	208124192	212638464	196957104
970	flavin adenine dinucleotide (FAD)	Cofactors, Prosthetic Groups, Electron Carriers	Riboflavin and FAD metabolism	2134	LC/MS Neg	327	2425	784.15	146-14-5;84366-81-4	643975	C00016	HMDB01248	314166	311986	338465	306867	320174	482742	448052	384465	390301	372695
972	flavin mononucleotide (FMN)	Cofactors, Prosthetic Groups, Electron Carriers	Riboflavin and FAD metabolism	15797	LC/MS Neg	100000251	2390	455.097	130-40-5	710	C00061	HMDB01520	226066	237231	242008	194314	256764	516523	395104	441457	464282	476888
447	fructose	Carbohydrate	Sucrose, glucose,fructose metabolism	48195	LC/MS Polar	878	2022.2	225.062	57-48-7	5984	C00095	HMDB00660	2222959360	3437799936	3467916800	2979226112	2754307328	2747527168	3247067136	3424273408	3630088192	3344888832
328	fructose 1,6-bisphosphate	Carbohydrate	Glycolysis	15926	LC/MS Neg	1253	553.1	338.989	38099-82-0;103213-44-1	172313	C05378	HMDB01058	28135838	61309324	81163416	78972064	65440608	110492560	120258952	93982520	95050200	96787800
380	fucose	Carbohydrate	Amino sugar and nucleotide sugar	15587	LC/MS Polar	918	1626.4	209.067	2438-80-4	19466	C01018	HMDB00174	40974760	37639584	33329716	34982236	38086424	24274844	27828168	28879714	32025958	36069820
863	fucosterol	Lipids	Sterols	21187	LC/MS Pos Late	100000930	2688	395.367	17605-67-3	5281328	C08817	HMDB02374	457816	169262	259756	234379	193681	635898	505417	567788	512954	502722
346	fumarate	Carbohydrate	TCA cycle	1643	LC/MS Polar	330	3084	115.004	100-17-8	444972	C00122	HMDB00134	606443200	772811008	651164288	678228544	631913600	547126912	525989728	566600768	608137216	581836800
451	galactonate	Carbohydrate	Sucrose, glucose,fructose metabolism	27719	LC/MS Polar	100001026	3085	195.051	299-28-5	128869	C00880	HMDB00565	5499744	8694001	7259643	5935682	4405143	3710998	7.58773e+06	7.65124e+06	4192393	6770912
174	gamma-aminobutyrate (GABA)	Amino acid	Glutamate family (alpha-ketoglutarate derived)	1416	LC/MS Pos Early	141	2048	104.071	56-12-2	119	C00334	HMDB00112	3681339136	4152852736	3862937600	4076003584	4294785792	4069090304	3736930560	3824833280	3684356096	3453559552
297	gamma-glutamyl-2-aminobutyrate	Amino acid	Glutathione metabolism	37092	LC/MS Pos Early	100001502	2380	233.113					16487254	21302652	18940546	21860804	23025974	40780488	26994104	28266100	27232574	24520756
306	gamma-glutamylalanine	Amino acid	Glutathione metabolism	37063	LC/MS Pos Early	100001843	1986	219.098	5875-41-2	440103		HMDB29142	80730520	141885376	121891376	116351304	121011440	359684832	162775024	217922272	200074896	161436528
320	gamma-glutamylcysteine	Amino acid	Glutathione metabolism	1778	LC/MS Pos Early	1036	2118	251.07	636-58-8	842	C00669	HMDB01049	73265376	88129504	64942548	72793288	78014696	181270032	119084936	147059904	144798048	140258880
313	gamma-glutamyl-epsilon-lysine	Amino acid	Glutathione metabolism	33934	LC/MS Pos Early	100001262	2717	276.155	17105-15-6	65254;14284565		HMDB03869	425852	434016	623009	512875	559138	833998	945557	848870	913680	852215
307	gamma-glutamylglutamate	Amino acid	Glutathione metabolism	36738	LC/MS Pos Early	331	1775	277.103	1116-22-9	92865	C05282	HMDB11737	8176502	8945084	9009882	7.30572e+06	6885754	16158356	16508278	16416764	18127046	18012576
308	gamma-glutamylglutamine	Amino acid	Glutathione metabolism	2730	LC/MS Pos Early	1140	1430	276.119	10148-81-9	150914	C05283	HMDB11738	69038168	77953696	78922336	73261144	78713928	105699520	85611376	92555376	86969264	87588768
309	gamma-glutamylglycine	Amino acid	Glutathione metabolism	33949	LC/MS Pos Early	100001294	1535	205.082	1948-29-4	165527		HMDB11667	425454624	420881664	461822880	470360064	491175552	480517760	368979680	383195872	366322240	323189632
310	gamma-glutamylhistidine	Amino acid	Glutathione metabolism	18245	LC/MS Pos Early	1235	2740	285.119	37460-15-4	7017195			2755890	2883905	2892558	2969577	2934953	8837915	9230886	9347960	8280978	8351038
311	gamma-glutamylisoleucine*	Amino acid	Glutathione metabolism	34456	LC/MS Pos Early	100001485	2940	261.144		14253342		HMDB11170	1775769	2026504	2095218	1921483	1711723	4189592	3549483	3878400	3669136	3711787
312	gamma-glutamylleucine	Amino acid	Glutathione metabolism	18369	LC/MS Neg	1268	1685	259.13	2566-39-4	151023		HMDB11171	238775	303696	337511	288275	284619	590036	564703	545990	604484	557250
314	gamma-glutamylmethionine	Amino acid	Glutathione metabolism	44872	LC/MS Pos Early	100001313	2640	279.101	17663-87-5	7009567		HMDB29155	875020	1333994	935041	916096	1115354	3044570	2422759	3063321	2765474	2835832
315	gamma-glutamylphenylalanine	Amino acid	Glutathione metabolism	33422	LC/MS Neg	100000491	1825	293.114	7432-24-8	111299		HMDB00594	99672	95881	90770	111598	83071	249507	262760	240234	209206	261334
316	gamma-glutamylthreonine*	Amino acid	Glutathione metabolism	33364	LC/MS Pos Early	100001314	1750	249.108	5652-48-2			HMDB29159	4813803	5612130	5391008	4556162	4774410	9041221	6169491	6660132	6643495	8406770
317	gamma-glutamyltryptophan	Amino acid	Glutathione metabolism	33947	LC/MS Neg	100001295	1960	332.125	66471-20-3	3989307		HMDB29160	221135	354263	251146	300599	273769	773902	652998	607927	671347	656145
318	gamma-glutamyltyrosine	Amino acid	Glutathione metabolism	2734	LC/MS Pos Early	1102	2508	311.124	7432-23-7	94340		HMDB11741						509530	366041	437474	324537	672927
319	gamma-glutamylvaline	Amino acid	Glutathione metabolism	43829	LC/MS Pos Early	100001126	2700	247.129	2746-34-1	7015683		HMDB11172	8561086	8.01393e+06	9916576	8641273	9360405	14041364	12309484	11356382	9915809	9379831
513	gluconate	Carbohydrate	Sucrose, glucose,fructose metabolism	587	LC/MS Polar	338	2922	195.051	527-07-1	10690	C00257	HMDB00625	43127904	69080584	54397176	48736956	41222800	84830640	70751896	75518592	76092984	65621696
384	glucosamine-6-phosphate	Carbohydrate	Amino sugar and nucleotide sugar	580	LC/MS Polar	290	4521.5	258.038	3616-42-0	439217	C00352	HMDB01254	174772848	231082080	141217232	160156960	120738856	113078456	112654632	120384040	127144744	139364224
329	glucose	Carbohydrate	Glycolysis	48152	LC/MS Polar	572	2342	225.062	50-99-7	79025	C00031	HMDB00122	409013920	795236992	603670720	507274784	442990272	643496512	848991936	1121724800	1333308800	1306264192
330	glucose 1-phosphate	Carbohydrate	Glycolysis	15561	LC/MS Polar	1233	4277.1	259.022	56401-20-8	65533	C00103	HMDB01586	633252096	840164544	656869952	824684160	676084672	1107645568	1050345664	1084595200	1196530432	989636480
331	glucose 6-phosphate	Carbohydrate	Glycolysis	31260	LC/MS Polar	291	4537	259.022	103192-55-8	5958	C00668	HMDB01401	511043968	269351264	381197408	239014128	307495136	215272688	363973248	366596608	363333024	346901504
175	glutamate	Amino acid	Glutamate family (alpha-ketoglutarate derived)	57	LC/MS Pos Early	561	1500	148.06	56-86-0	611	C00025	HMDB00148	7922547712	9023714304	9003774976	7919755264	8055697408	11813222400	13014928384	15253426176	15155453952	15198233600
176	glutamate, gamma-methyl ester	Amino acid	Glutamate family (alpha-ketoglutarate derived)	33487	LC/MS Pos Early	100001103	2170	162.076	1499-55-4	68662			63057716	74924288	67212800	63744912	68405728	83767080	84694128	98378440	98727568	110257544
177	glutamine	Amino acid	Glutamate family (alpha-ketoglutarate derived)	53	LC/MS Pos Early	563	1291	147.076	56-85-9	5961	C00064	HMDB00641	7724780032	10428323840	9273399296	9782852608	10388543488	12247446528	9796642816	10218625024	9397467136	8592074752
922	glutarate (pentanedioate)	Lipids	Fatty acid, Dicarboxylate	396	LC/MS Polar	339	2900	131.035	110-94-1	743	C00489	HMDB00661	33654856	59470448	45204476	45253556	34122484	25440078	19289808	18703172	20988364	20846824
298	glutathione, oxidized (GSSG)	Amino acid	Glutathione metabolism	27727	LC/MS Pos Early	448	2667	613.159	103239-24-3	65359	C00127	HMDB03337	3542595	2604807	2152639	2720125	3456291	8017186	5752767	6634685	5748020	5519194
299	glutathione, reduced (GSH)	Amino acid	Glutathione metabolism	2127	LC/MS Pos Early	496	2000	308.091	70-18-8	124886	C00051	HMDB00125	1235306112	1167532928	1105367424	1344550528	1406428416	2230782208	1876442240	1933357952	1729797504	1523260672
369	glycerate	Carbohydrate	Photorespiration	1572	LC/MS Polar	1052	2070.4	105.019	600-19-1	752	C00258	HMDB00139	101552112	161320528	104101296	111805368	113688664	93371896	79585920	91041008	92414944	97190696
681	glycerol	Lipids	Glycerolipids	15122	LC/MS Neg	1254	758	91.0401	56-81-5	753	C00116	HMDB00131	1055703424	985008576	1281451904	1121386752	1080989824	985883072	1093101824	1183181440	1153576192	836897472
717	glycerol 3-phosphate	Lipids	Phospholipids	43847	LC/MS Neg	100000258	613.2	171.006	29849-82-9	754	C00093	HMDB00126	22078760	23559612	19228884	21228840	22387300	29095138	32140480	30181828	27840700	27966202
718	glycerophosphoethanolamine	Lipids	Phospholipids	37455	LC/MS Pos Early	100001620	659	216.063	33049-08-0	123874	C01233	HMDB00114	537619648	657222336	589791168	587196608	607275840	543794112	530046560	573288384	564556032	543415936
803	glycerophosphoglycerol	Lipids	Phospholipids	48857	LC/MS Polar	100001619	2430	245.043		439964	C03274		16182783	23907676	21765572	20942280	19703608	25087058	23060666	20265476	17959696	14210407
762	glycerophosphoinositol*	Lipids	Phospholipids	52307	LC/MS Neg	100001621	630	333.059	16824-65-0				65660436	53987616	77673200	69976088	72394472	43013588	51920476	37366600	35225888	38128544
719	glycerophosphorylcholine (GPC)	Lipids	Phospholipids	15990	LC/MS Pos Early	100000269	672	258.11	28319-77-9	71920	C00670	HMDB00086	8869246976	8734514176	8709231616	8853425152	8836207616	9325099008	9085045760	8562109952	8571428864	8113915392
8	glycine	Amino acid	Serine family (phosphoglycerate derived)	58	LC/MS Pos Early	340	1375	76.0393	56-40-6	750	C00037	HMDB00123	1310639360	1457658496	1306883840	1309785216	1386489600	1503934208	1336080256	1437578240	1437950720	1401783040
1155	glycylleucine	Peptide	Dipeptide	34398	LC/MS Pos Early	100001258	3059	189.123	869-19-2	92843	C02155	HMDB00759	7485550	7017377	5495238	5694754	6473217	7945582	6676648	7780317	7126109	6860526
1164	glycylvaline	Peptide	Dipeptide	18357	LC/MS Pos Early	100000487	2734	175.108	1963-21-9	97417		HMDB28854	8308053	9622822	6320136	6.69731e+06	7811703	6208864	5565095	6507596	5200482	4228984
1039	guanine	Nucleotide	Purine metabolism	32352	LC/MS Neg	172	1330	150.042	73-40-5	764	C00242	HMDB00132	5889350	6079844	2821938	3043172	3987706	3622422	2603442	3735646	3363346	2937043
1040	guanosine	Nucleotide	Purine metabolism	1573	LC/MS Pos Early	1099	1728	284.099	118-00-3	6802	C00387	HMDB00133	36423176	40816528	25931350	32329012	33738472	29391614	20420012	23978548	21659184	18888512
1070	guanosine 2'-monophosphate (2'-GMP)*	Nucleotide	Purine metabolism	52442	LC/MS Neg	100002733	1241	362.051		444571			90612	89622	89536	62973	63186	72612	68930	76275	66312	82478
1060	guanosine 3'-monophosphate (3'-GMP)	Nucleotide	Purine metabolism	39786	LC/MS Neg	100002704	773.9	362.051	117-68-0	3522										143027		108264
1042	guanosine 5'- monophosphate (5'-GMP)	Nucleotide	Purine metabolism	2849	LC/MS Pos Early	347	800	364.065	5550-12-09	6804	C00144	HMDB01397	67226528	69594456	61080184	64173300	65076380	49634052	47311448	50750552	46889836	42128604
1043	guanosine-2',3'-cyclic monophosphate	Nucleotide	Purine metabolism	37139	LC/MS Neg	74	1480	344.04	15718-49-7	92823	C06194	HMDB11629	697086	704555	809597	648499	737683	778111	809484	846587	808789	908513
1424	harmane	Secondary metabolism	Alkaloids	27536	LC/MS Pos Early	100000799	3234	183.092	486-84-0	5281404	C09209		6961061	5582146	4463035	3772672	3502037	5504190	4726465	4441194	4602483	4178476
1737	heptaethylene glycol	Xenobiotics	Chemicals	38154	LC/MS Pos Early	100002318	2163	327.201	5617-32-3	79718			4276567	5565165	6311954	5399101	5343498	4835025	4470441	5037830	4577406	4806172
1701	hexaethylene glycol	Xenobiotics	Chemicals	38133	LC/MS Pos Early	100002317	2029	283.175	2615-15-8	17472			3138577	2772399	3.27463e+06	2526491	2318274	2200953	2870651	1897067	2494735	3.05656e+06
867	hexanoylglycine	Lipids	Fatty acid conjugate	35436	LC/MS Neg	100001527	2900	172.098	24003-67-6	99463		HMDB00701	789514	666207	952481	877581	980180	806396	833453	761691	746295	726934
179	histidine	Amino acid	Glutamate family (alpha-ketoglutarate derived)	59	LC/MS Pos Early	355	2707	156.077	5934-29-2	6274	C00135	HMDB00177	3953419520	4571660288	4181675776	3633644800	3929639680	6149117440	6512672256	7879297536	8029478400	8261644800
229	histidinol	Amino acid	Glutamate family (alpha-ketoglutarate derived)	15316	LC/MS Pos Early	100000260	3041	142.097	1596-64-1	165271	C00860	HMDB03431	83005136	100856240	53985272	61932172	72537352	165667664	25711684	17252830	14673326	14792990
1347	histidylalanine	Peptide	Dipeptide	42027	LC/MS Pos Early	100003542	3014	227.114	16874-75-2	351667				537107				443554	428550	706861
135	homocitrate	Amino acid	Aspartate family (OAA derived)	39601	LC/MS Neg	100002554	578	205.035	320573-06-6	439459	C01251	HMDB03518	23593192	30236440	20273474	22640112	23489828	28651644	14818593	15137770	15356380	14400986
181	homocitrulline	Amino acid	Glutamate family (alpha-ketoglutarate derived)	22138	LC/MS Pos Early	100000963	1908	190.119	1190-49-4	65072	C02427	HMDB00679		127074			73620		108815	77955
9	homocysteine	Amino acid	Serine family (phosphoglycerate derived)	15128	LC/MS Pos Early	311	2155	136.043	454-29-5	778	C00155	HMDB00742	456343	610186	345357	367864	557872	866927	542940	1324398	1131013	1075801
108	homoserine	Amino acid	Aspartate family (OAA derived)	18351	LC/MS Polar	100000458	2875.8	118.051	672-15-1	12647	C00263	HMDB00719	4762173	11991329	6.19343e+06	8302842	5728394	14796186	11309367	11548408	14176797	11557192
109	homoserine lactone	Amino acid	Aspartate family (OAA derived)	15696	LC/MS Pos Early	100000262	1980	102.055	2185-02-06	445963	C02926		7888832	7079052	6.83193e+06	7.06985e+06	8081289	13185995	10583782	10160520	9183717	13031137
1045	hypoxanthine	Nucleotide	Purine metabolism	3127	LC/MS Polar	171	1515.8	135.031	68-94-0	790	C00262	HMDB00157	776807	694924	991665	1900052	2011944	12047717	15354587	20395876	18861680	17258932
156	imidazole lactate	Amino acid	Glutamate family (alpha-ketoglutarate derived)	15716	LC/MS Pos Early	100000263	2040	157.061	14403-45-3	440129	C05568	HMDB02320	5389280	4587609	5688351	5033542	4879899	10074303	14180521	13086709	12119746	14690893
1388	indoleacetate	Hormone metabolism	Auxin metabolism	27513	LC/MS Neg	100001034	2200	174.056	6505-45-9	802	C00954	HMDB00197	244681	329124	309271	346031	379958	433454	345174	348552	389554	308957
46	indolelactate	Amino acid	Aromatic amino acid metabolism (PEP derived)	18349	LC/MS Neg	100000463	2286	204.067	832-97-3	92904	C02043	HMDB00671	688027	610488	859552	735368	720899	1197459	1316453	1072762	1097012	1244273
1046	inosine	Nucleotide	Purine metabolism	1123	LC/MS Neg	361	1602.1	267.073	58-63-9	6021	C00294	HMDB00195	7139703	6576513	7012193	9727195	11184988	20239904	20349264	24920416	22396412	17520044
1047	inosine 5'-monophosphate (IMP)	Nucleotide	Purine metabolism	2133	LC/MS Pos Early	362	650	349.054	4691-65-0	8582	C00130	HMDB00175	490884	595913	949948	1786638	995658
425	inositol 1-phosphate (I1P)	Carbohydrate	Inositol metabolism	43849	LC/MS Polar	370	4785	259.022	573-35-3;106032-59-1	440194	C04006	HMDB00213	30849632	16548974	40366304	25178188	26225164	12601879	18834972	16414463	18437172	19731596
347	isocitrate	Carbohydrate	TCA cycle	12110	LC/MS Pos Early	1206	773	210.061	20226-99-7	1198	C00311	HMDB00193	439800		725881	608142	485201	2409983	1698036	1371816	1112733	1076930
230	isoleucine	Amino acid	Branched Chain Amino Acids (OAA derived)	1125	LC/MS Neg	376	1419.1	130.087	73-32-5	6306	C00407	HMDB00172	53465008	58431688	43826332	43502520	48726832	59836676	55544144	69126336	64769680	55155112
1206	isoleucylglycine	Peptide	Dipeptide	40008	LC/MS Pos Early	100003169	2719	189.123	868-28-0	342532			10488174	11146652	8909365	9390045	10629662	11910246	9717629	10637821	10007828	8662742
568	isovalerate	Lipids	Free fatty acid	44656	LC/MS Neg	100000708	1564	101.061	503-74-2	10430	C08262	HMDB00718	936004	1029350	822715	1020472	1093242	407778	523141	662612	543447	647680
49	kynurenate	Amino acid	Aromatic amino acid metabolism (PEP derived)	1417	LC/MS Pos Early	98	2385	190.05	492-27-3	3845	C01717	HMDB00715	3118789	3131990	2791062	3093724	2930014	2618864	1508600	1749804	1669048	1453360
50	kynurenine	Amino acid	Aromatic amino acid metabolism (PEP derived)	15140	LC/MS Pos Early	100000265	2739	209.092	2922-83-0	161166	C00328	HMDB00684	4099963	3.65162e+06	3218002	4636030	4701209	2.06951e+06	1673811	2.00635e+06	1623459	1514035
334	lactate	Carbohydrate	Glycolysis	527	LC/MS Polar	482	1468.8	89.0244	79-33-4	612	C00186	HMDB00190	377859488	480616064	500359872	471255776	412944928	234779136	211752080	221371168	215229712	213007584
29	lanthionine	Amino acid	Serine family (phosphoglycerate derived)	42002	LC/MS Pos Early	100003892	1730	209.059	3183-08-02	6994972;98504			940724	738448		783890	885308	2053806	1699525	974602	1091540	1119122
569	laurate (12:0)	Lipids	Free fatty acid	1645	LC/MS Neg	181	5300	199.17	143-07-7	3893	C02679	HMDB00638	2383344640	2099841536	2194412544	2177012224	2378122496	1380996992	1736340864	1387046272	1375033600	1414288384
256	leucine	Amino acid	Branched Chain Amino Acids (pyruvate derived)	60	LC/MS Pos Early	397	2864	132.102	61-90-5	6106	C00123	HMDB00687	1565417088	1713923712	1393265280	1393012736	1561137536	1936649728	1663225984	2048211328	1929779072	1773110400
1330	leucylglutamine*	Peptide	Dipeptide	48189	LC/MS Pos Early	100003183	2620	260.161		4305457			581724	1073944	1048311	1100405	1428288	1849856	1.4909e+06	1450100	1473762	1249904
1188	leucylglycine	Peptide	Dipeptide	40045	LC/MS Pos Early	100003185	2778	189.123	686-50-0	79070			795457	771077	650052	558368	609335	557041		345120	483325	548196
572	linoleate (18:2n6)	Lipids	Free fatty acid	1105	LC/MS Neg	180	5535	279.233	60-33-3	5280450	C01595	HMDB00673	276370464	222767536	261605488	249306880	284414144	162283344	340160960	262882000	186316416	177245936
573	linolenate [alpha or gamma; (18:3n3 or 6)]	Lipids	Free fatty acid	34035	LC/MS Neg	100001337	5450	277.217		5280934	C06426	HMDB03073	30667756	25252318	28985624	28655948	31069888	17512696	36274552	26926654	20758980	23655668
111	lysine	Amino acid	Aspartate family (OAA derived)	1301	LC/MS Pos Early	407	2850	147.113	56-87-1	5962	C00047	HMDB00182	514047040	520884128	556508800	465553440	514263008	2025960064	2605450752	3471510016	3560875008	3420071936
1225	lysylleucine	Peptide	Dipeptide	40020	LC/MS Pos Early	100003196	3370	260.197	7369-79-1	4682588			16230233	17820304	13624497	14256672	16179807	20534112	16092348	18352728	17108198	14955820
348	malate	Carbohydrate	TCA cycle	1303	LC/MS Neg	409	615.6	133.014	6915-15-7	525	C00149	HMDB00156	5523853824	5662262784	6643991552	5854952960	5834007552	5467973120	5447669248	5463139328	5440406528	5836672512
349	maleate	Carbohydrate	TCA cycle	20676	LC/MS Polar	100000707	2510	115.004	110-16-7	444266	C01384	HMDB00176	30867718	30237338	34885952	30642832	29141596	18248400	20361996	20142456	20832404	17964348
459	mannitol/sorbitol	Carbohydrate	Sucrose, glucose,fructose metabolism	46142	LC/MS Neg	100001740	710	181.072		5780	C01507	HMDB00247	558470976	593245440	580775744	595129792	628768000	797079360	935515264	920895360	994322688	959449920
474	mannose-6-phosphate	Carbohydrate	Sucrose, glucose,fructose metabolism	1469	LC/MS Polar	294	4510	259.022	70442-25-0;104872-94-8	439198	C00275	HMDB01078	41475796	61232828	29329056	39166684	33259622	29020586	26389104	26992824	29535172	28413694
574	margarate (17:0)	Lipids	Free fatty acid	1121	LC/MS Neg	891	5731	269.249	506-12-7	10465		HMDB02259	35255676	27560884	31947672	30312656	31679280	21198554	42431672	35895808	27177392	31685584
112	methionine	Amino acid	Aspartate family (OAA derived)	1302	LC/MS Neg	415	1147	148.044	63-68-3	6137	C00073	HMDB00696	15398564	17134704	12427319	13284249	14961626	21784484	18135032	22209644	22056568	21696172
149	methionine sulfone	Amino acid	Aspartate family (OAA derived)	44878	LC/MS Pos Early	100004635	1250	182.048	820-10-0	69961
113	methionine sulfoxide	Amino acid	Aspartate family (OAA derived)	18374	LC/MS Pos Early	100000039	1272	166.053	3226-65-1	158980	C02989	HMDB02005	5690105	5619913	4369807	4444437	4730343	11936539	11224571	15687660	15580992	16805122
51	methyl indole-3-acetate	Amino acid	Aromatic amino acid metabolism (PEP derived)	1584	LC/MS Pos Early	1104	3339	190.086	1912-33-0	74706		HMDB29738	1264495	1362805	1259294	1714370	2115590	3217567	1960583	3307535	3072245	1940339
964	methylphosphate	Cofactors, Prosthetic Groups, Electron Carriers	Oxidative phosphorylation	37070	LC/MS Pos Early	100001805	544	113	7023-27-0	13130		HMDB61711	10399761	10710569	6618473	7187963	7918179	8.36212e+06	8.01839e+06	9238802	8508368	8430047
1660	mevalonate	Secondary metabolism	Terpenoids	39583	LC/MS Neg	30	860	147.066	96949-03-0	439230	C02104	HMDB00227	1473580	1836117	1939635	1827081	1865380	1.83306e+06	1.63922e+06	1.87799e+06	1741023	1.81773e+06
1674	mevalonolactone	Secondary metabolism	Terpenoids	48118	LC/MS Pos Early	100000772	1375	131.07	674-26-0	10428		HMDB06024	12558698	10777115	16325487	13499216	12507496	15106440	10935267	12691865	12894308	13838782
428	myo-inositol	Carbohydrate	Inositol metabolism	1124	LC/MS Polar	363	3506.3	225.062	87-89-8	892	C00137	HMDB00211	36364364	42386512	41016520	35993648	38120200	59043376	57367284	61060740	65469328	66320304
577	myristate (14:0)	Lipids	Free fatty acid	1365	LC/MS Neg	519	5440	227.202	544-63-8	11005	C06424	HMDB00806	352936032	332382560	311617728	301990112	318351552	217244544	383730240	341515584	283796992	360388704
578	myristoleate (14:1n5)	Lipids	Free fatty acid	32418	LC/MS Neg	100001198	5346.9	225.186	544-64-9	5281119	C08322	HMDB02000	325856192	290715744	317337824	311243648	309525216	132830896	185641728	131251384	121170584	116162432
1048	N1-methyladenosine	Nucleotide	Purine metabolism	15650	LC/MS Pos Early	1242	2120	282.12	15763-06-1	27476	C02494	HMDB03331	12191273	17831878	13915087	13238814	15132516	84061768	49361416	65443768	64351784	67416240
1051	N2,N2-dimethylguanosine	Nucleotide	Purine metabolism	35137	LC/MS Neg	100001412	2220	310.116	2140-67-2	92919		HMDB04824	72660	94882	79093	63716	73704	166283	135669	216875	186789	182749
117	N2,N6-diacetyllysine	Amino acid	Aspartate family (OAA derived)	48455	LC/MS Polar	100006124	1554	229.119	499-86-5	91827			72648			61048	83773	197926	212717	293662	308372	323987
114	N2-acetyllysine	Amino acid	Aspartate family (OAA derived)	36751	LC/MS Neg	100001721	828.3	187.109	1946-82-3	92907	C12989	HMDB00446	157978	320768	612620	436116	584860	3493648	5423365	6341976	6850415	7775756
116	N6,N6,N6-trimethyllysine	Amino acid	Aspartate family (OAA derived)	1498	LC/MS Pos Early	189	2825	189.16	23284-33-5	440120	C03793	HMDB01325	380470016	398005056	397500864	402363616	439275488	690784192	663275136	661309184	674150848	620482560
115	N6-acetyllysine	Amino acid	Aspartate family (OAA derived)	36752	LC/MS Neg	100001734	1059	187.109	692-04-6	92832	C02727	HMDB00206	1133608	1120546	1419790	1337969	1382103	4572280	4945263	5602570	5515780	5158774
1035	N6-carbamoylthreonyladenosine	Nucleotide	Purine metabolism	35157	LC/MS Neg	100001415	2164	411.127	24719-82-2	161466		HMDB41623	249908	363931	296073	253492	328787	734332	344275	520900	509807	572322
143	N6-carboxyethyllysine	Amino acid	Aspartate family (OAA derived)	37458	LC/MS Pos Early	100001769	2695	219.134					152685984	158610560	164029616	160715536	180440448	248843776	292359360	313917312	293860864	287890720
146	N6-carboxymethyllysine	Amino acid	Aspartate family (OAA derived)	36713	LC/MS Pos Early	100001768	2592	205.118	5746-04-03				1.62633e+06	7.6732e+06	8055385	8556870	9189031	7834965	796252	8608217	7.79189e+06	1.04055e+06
1067	N6-succinyladenosine	Nucleotide	Purine metabolism	48130	LC/MS Pos Early	100001664	1930	384.115	4542-23-8			HMDB00912	7860003	7756590	5859194	7911929	8354039	8478529	6661085	7152968	11602232	16061152
118	N-acetylalanine	Amino acid	Aspartate family (OAA derived)	1585	LC/MS Polar	1110	1564.8	130.051	97-69-8	88064	C02847	HMDB00766	90490832	94624432	103512712	104742520	106998968	111147312	116295528	122206320	151600112	179550256
182	N-acetylarginine	Amino acid	Glutamate family (alpha-ketoglutarate derived)	33953	LC/MS Pos Early	100001266	2245	217.13	155-84-0	67427	C02562	HMDB04620	1233355264	976670656	985036544	1191819008	1255525760	768155520	777495232	635135616	731132800	841091584
119	N-acetylasparagine	Amino acid	Aspartate family (OAA derived)	33942	LC/MS Pos Early	100001257	785	175.071	4033-40-3	99715		HMDB06028	24798108	18153908	23581356	27436126	28283456	22729120	25991546	20545820	28517130	32438472
120	N-acetylaspartate (NAA)	Amino acid	Aspartate family (OAA derived)	22185	LC/MS Pos Early	100000787	880	176.055	997-55-7;997-55-7	65065	C01042	HMDB00812	1590183	1414811	1382619	1488681	1546150	1686911	2433279	2648442	3984725	5666222
289	N-acetyl-cadaverine	Amino acid	Amines and polyamines	43530	LC/MS Pos Early	100002249	2385	145.134	32343-73-0				581793	516246	675524	416289	635078	1894102	1856733	1.92779e+06	1911939	1.86739e+06
11	N-acetylcysteine	Amino acid	Serine family (phosphoglycerate derived)	1586	LC/MS Neg	1107	1108	162.023	616-91-1	12035	C06809	HMDB01890	322668	318756	229861	354920	418813	466018	420661	594558	491784	477598
389	N-acetyl-glucosamine 1-phosphate	Carbohydrate	Amino sugar and nucleotide sugar	15741	LC/MS Polar	1212	4052	300.049	31281-59-1	440364	C04256	HMDB01367	31317988	33955952	39155488	36496736	30787752	48982552	49296164	48915080	54623568	46653776
390	N-acetylglucosamine 6-phosphate	Carbohydrate	Amino sugar and nucleotide sugar	15107	LC/MS Polar	1213	4114	300.049	102029-88-9	439219	C00357	HMDB02817	2140797	2686395	2284490	2616398	2231722	2983968	2714414	2597895	2768650	2330807
183	N-acetylglutamate	Amino acid	Glutamate family (alpha-ketoglutarate derived)	15720	LC/MS Neg	100000282	621	188.056	5817-08-03	70914	C00624	HMDB01138	3995377	3325629	3597904	4337420	4914070	7672667	9121800	11040624	13234781	16472144
184	N-acetylglutamine	Amino acid	Glutamate family (alpha-ketoglutarate derived)	33943	LC/MS Pos Early	100001253	845	189.087	2490-97-3	182230	C02716	HMDB06029	136793072	166150240	195123328	216120704	245713136	217322608	166637440	212829616	241073536	268464768
12	N-acetylglycine	Amino acid	Serine family (phosphoglycerate derived)	27710	LC/MS Pos Early	100001006	826	118.05	543-24-8	10972		HMDB00532	13653802	12606325	11216100	14082365	14345455	11550564	10684682	10112730	11037646	9727020
185	N-acetylhistidine	Amino acid	Glutamate family (alpha-ketoglutarate derived)	33946	LC/MS Pos Early	100001293	2065	198.087	39145-52-3	75619	C02997	HMDB32055	169003296	161293376	172606256	172050480	175762336	286006784	368478592	407516864	434990720	444657728
260	N-acetylisoleucine	Amino acid	Branched Chain Amino Acids (pyruvate derived)	33967	LC/MS Neg	100001276	2325	172.098	3077-46-1	2802421			425983	308552	373172	329643	350284	283764	297392	289689	143719	208130
261	N-acetylleucine	Amino acid	Branched Chain Amino Acids (pyruvate derived)	1587	LC/MS Pos Early	1082	2656	174.112	1188-21-2	70912	C02710	HMDB11756	14174948	15682135	18483788	17031300	18652148	17035484	16956364	18441752	15314728	13317912
122	N-acetylmethionine	Amino acid	Aspartate family (OAA derived)	1589	LC/MS Neg	1083	1787	190.054	65-82-7	448580	C02712	HMDB11745	8.31499e+06	8295328	8835612	9100576	9787809	10062611	9190140	10214683	9986209	9540370
139	N-acetylmethionine sulfoxide	Amino acid	Aspartate family (OAA derived)	45428	LC/MS Pos Early	100005463	880	208.064		193368			1379700	991594	1202135	1232675	1102619	1603304	1704632	2.08852e+06	2247700	2.07771e+06
52	N-acetylphenylalanine	Amino acid	Aromatic amino acid metabolism (PEP derived)	33950	LC/MS Neg	100001256	2597	206.082	2018-61-3	74839	C03519	HMDB00512	1995372	1970493	2391790	2235492	2496247	2325920	2233786	1988631	1.8579e+06	1.83285e+06
187	N-acetylproline	Amino acid	Glutamate family (alpha-ketoglutarate derived)	34387	LC/MS Pos Early	100001334	1695	158.081	1074-79-9	322640			22418680	18935230	21484316	23029560	20916020	11605834	12996290	11226731	10668499	12782462
291	N-acetylputrescine	Amino acid	Amines and polyamines	37496	LC/MS Pos Early	192	2230	131.118	18233-70-0	122356	C02714	HMDB02064	68271624	67848880	48270096	56494352	58244736	45904128	50478656	62226544	61316788	61686620
13	N-acetylserine	Amino acid	Serine family (phosphoglycerate derived)	37076	LC/MS Pos Early	100001851	811	148.06	97-14-3	65249		HMDB02931	11023146	10461619	11290912	11841835	12204454	12915871	12035093	13474611	17937796	24589138
123	N-acetylthreonine	Amino acid	Aspartate family (OAA derived)	33939	LC/MS Neg	100001274	821.6	160.062	17093-74-2	152204			2679195	2712508	2950991	2585932	2575902	3855451	2780370	3387290	2970027	2723602
54	N-acetyltryptophan	Amino acid	Aromatic amino acid metabolism (PEP derived)	33959	LC/MS Neg	100001254	2630	245.093	1218-34-4	700653	C03137	HMDB13713	1769601	1729610	2350650	1846012	2.07687e+06	1905590	1908925	1658086	1470612	1606196
55	N-acetyltyrosine	Amino acid	Aromatic amino acid metabolism (PEP derived)	32390	LC/MS Pos Early	100001104	1860	224.092	537-55-3	68310		HMDB00866	561263	492631	610803	607859	713978	781769	716209	999464	1148720	1418865
262	N-acetylvaline	Amino acid	Branched Chain Amino Acids (pyruvate derived)	1591	LC/MS Neg	1084	1704	158.082	96-81-1	66789		HMDB11757	745539	706497	773270	817734	977762	768275	752591	855312	726294	665804
186	N-alpha-acetylornithine	Amino acid	Glutamate family (alpha-ketoglutarate derived)	32984	LC/MS Pos Early	100000285	2000	175.108	6205-08-09	439232	C00437	HMDB03357	16579248	9100673	6969360	8795881	9506081	73790824	51258128	84848272	92598352	110546752
1106	N-carbamoylaspartate	Nucleotide	Pyrimidine metabolism	1594	LC/MS Polar	1108	3800	175.036	923-37-5	93072	C00438	HMDB00828	295434	247482	419853	277114	285100				137089	135497
208	N-delta-acetylornithine	Amino acid	Glutamate family (alpha-ketoglutarate derived)	43249	LC/MS Pos Early	100004523	1877	175.108		9920500			6691439	3.0895e+06	2610655	2994741	3134431	8066696	7.56627e+06	10154156	11030171	13337010
124	N-formylmethionine	Amino acid	Aspartate family (OAA derived)	2829	LC/MS Neg	194	1543.8	176.039	4289-98-9	439750	C03145	HMDB01015	460862	453912	505168	491804	500027	593278	509429	456907	412891	341058
89	N-formylphenylalanine	Amino acid	Aromatic amino acid metabolism (PEP derived)	48433	LC/MS Neg	100006056	2336	192.067	13200-85-6	759256			92932	153506	148345	109230	131580	148346	103865	162245	104305	122981
939	nicotinamide	Cofactors, Prosthetic Groups, Electron Carriers	Nicotinate and nicotinamide metabolism	594	LC/MS Pos Early	432	1942	123.055	98-92-0	936	C00153	HMDB01406	26380400	30573056	27796216	26512212	28050950	48009764	47903136	53220228	49238992	50213212
940	nicotinamide adenine dinucleotide (NAD+)	Cofactors, Prosthetic Groups, Electron Carriers	Nicotinate and nicotinamide metabolism	5278	LC/MS Neg	1310	1434	662.102	53-84-9	5893	C00003	HMDB00902	88478776	100728992	116789184	108563336	122495024	140751056	192053344	179122384	154986160	180952544
943	nicotinamide adenine dinucleotide reduced (NADH)	Cofactors, Prosthetic Groups, Electron Carriers	Nicotinate and nicotinamide metabolism	31475	LC/MS Neg	428	1540	664.117	58-68-4;606-68-8	439153	C00004	HMDB01487	446224	385627	130351	180254	267375	1154637	1081187	1061660	1318062	1113490
944	nicotinamide ribonucleotide (NMN)	Cofactors, Prosthetic Groups, Electron Carriers	Nicotinate and nicotinamide metabolism	22152	LC/MS Pos Early	1312	766	335.064	1094-61-7	14180	C00455	HMDB00229	340410528	382729536	302793440	309029184	334723456	374421632	337903264	383185280	365164352	330843360
945	nicotinamide riboside	Cofactors, Prosthetic Groups, Electron Carriers	Nicotinate and nicotinamide metabolism	33013	LC/MS Pos Early	100001310	2040	255.098	1341-23-7	439924	C03150	HMDB00855	99967576	92565848	70863928	74915120	80414472	188812176	136015472	189798176	187502864	175811264
946	nicotinate	Cofactors, Prosthetic Groups, Electron Carriers	Nicotinate and nicotinamide metabolism	1504	LC/MS Pos Early	567	1673	124.039	59-67-6	938	C00253	HMDB01488	13689208	14351142	6567408	9854833	12676990	22845870	12983712	18180056	16671727	16291985
947	nicotinate adenine dinucleotide (NAAD+)	Cofactors, Prosthetic Groups, Electron Carriers	Nicotinate and nicotinamide metabolism	15725	LC/MS Neg	100000118	1200	663.086	6450-77-7;104809-30-5	25246170							23004	173300	175207	208544	177939	229530
948	nicotinate ribonucleoside	Cofactors, Prosthetic Groups, Electron Carriers	Nicotinate and nicotinamide metabolism	33471	LC/MS Pos Early	100001316	1536	256.082	2625-49-2	161234	C05841	HMDB06809	9312693	15418604	11397474	10854327	11472690	74415760	40791224	78733600	83878040	77844592
953	nicotinic acid mononucleotide (NaMN)	Cofactors, Prosthetic Groups, Electron Carriers	Nicotinate and nicotinamide metabolism	32461	LC/MS Polar	100001058	4323.7	334.033	321-02-8	5288991	C01185	HMDB01132	469866		207942	115658	591444	1878283	1327014	1942972	2268634	2146026
133	N-methylalanine	Amino acid	Aspartate family (OAA derived)	37069	LC/MS Pos Early	100001823	1536	104.071	600-21-5	5288725;6971259	C02721	HMDB01906	91635144	114402832	106496976	99562240	115550192	109067680	91237392	120986224	93615696	94404776
212	N-monomethylarginine	Amino acid	Glutamate family (alpha-ketoglutarate derived)	43586	LC/MS Pos Early	100004488	2845	189.135	53308-83-1	132862	C03884	HMDB29416	24668992	27074212	23306032	25248186	25130538	39465560	32713726	35390648	33982956	32605614
874	N-octanoylglycine	Lipids	Fatty acid conjugate	43502	LC/MS Neg	100003940	4335.4	200.129	14246-53-8	84290		HMDB00832	6542996	5475997	11508589	10770687	10197841	6778237	8053512	6.22135e+06	6880301	6907156
869	N-palmitoyl glycine	Lipids	Fatty acid conjugate	42092	LC/MS Neg	100003686	5580	312.254	2441-41-0	151008			629875	399409	640268	532115	462919	663490	1405775	1027770	902532	957245
125	O-acetylhomoserine	Amino acid	Aspartate family (OAA derived)	31539	LC/MS Pos Early	100001129	2092	162.076	7540-67-2	439389	C01077		675385024	838560320	738974464	686724736	751148352	938111488	823436480	997771328	920820992	786227776
1749	octaethylene glycol	Xenobiotics	Chemicals	38155	LC/MS Pos Early	100002319	2289	371.228	5117-19-1	78798			3933116	4449473	5409755	4670504	4378772	3928787	3783203	3940921	4017054	3968833
622	oleamide	Lipids	Fatty acid amide	32458	LC/MS Neg	1504	6581.5	280.265	301-02-0	5283387	C19670	HMDB02117	7780327	4576844	6307646	8488863	10638610	3578272	15163370	10648449	10021314	12895699
614	oleate/vaccenate (18:1)	Lipids	Free fatty acid	52285	LC/MS Neg	100008930	5655	281.249					7859672064	7164323840	7798352384	7061298688	7132554240	4003131392	6948960768	5903303168	4365060608	4570138624
624	oleoyl ethanolamide	Lipids	Fatty acid amide	38102	LC/MS Neg	1137	6400	324.291	11-58-0;111-58-0	5283454		HMDB02088	311781	152965	336119	221888	387550	112525	303373		47279	183852
300	ophthalmate	Amino acid	Glutathione metabolism	34592	LC/MS Pos Early	100001311	2085	290.135	495-27-2	7018721		HMDB05765	199376016	181646768	217221136	197825904	207264192	315353472	300276000	321090816	309514400	297949280
188	ornithine	Amino acid	Glutamate family (alpha-ketoglutarate derived)	1493	LC/MS Pos Early	444	2800	133.097	3184-13-2	6262	C00077	HMDB03374	884969728	599565568	449482432	534474784	562183360	2153530112	1700199936	2471929856	2447504640	2499688704
1093	orotate	Nucleotide	Pyrimidine metabolism	1505	LC/MS Polar	445	1638.1	155.01	50887-69-9	967	C00295	HMDB00226	20808852	24623080	30696754	24659788	22053020	22351492	25184496	23825880	26004462	26154974
1094	orotidine	Nucleotide	Pyrimidine metabolism	35172	LC/MS Polar	100001416	2250	287.052	314-50-1	92751	C01103	HMDB00788	285405	280257		206532	295423	142323		134775
584	palmitate (16:0)	Lipids	Free fatty acid	1336	LC/MS Neg	424	5618	255.233	57-10-3	985	C00249	HMDB00220	11926737920	10573220864	11047000064	9886567424	9669753856	5879839744	9322022912	7731398144	6342402048	7729568256
585	palmitoleate (16:1n7)	Lipids	Free fatty acid	33447	LC/MS Neg	452	5475	253.217	373-49-9	445638	C08362	HMDB03229	13654252544	12123627520	12507669504	11392231424	12093367296	9050510336	11890428928	10376882176	7864314368	9072612352
625	palmitoyl ethanolamide	Lipids	Fatty acid amide	38165	LC/MS Pos Late	1489	1643	300.29	544-31-0	4671	C16512	HMDB02100	1349563	1255445	952167	1441213	1333598	1260567	1220109	1466559	1471243	1212382
655	palmitoylcholine	Lipids	Fatty acid ester	52944	LC/MS Pos Late	100009233	1482	342.337		151731
934	pantothenate	Cofactors, Prosthetic Groups, Electron Carriers	CoA metabolism	1508	LC/MS Neg	1024	1498.7	218.103	137-08-6	6613	C00864	HMDB00210	5066357	4885987	6657039	5742917	5748627	6503280	6367447	5688591	6175800	6932224
588	pentadecanoate (15:0)	Lipids	Free fatty acid	1361	LC/MS Neg	980	5521	241.217	1002-84-2;10002-84-2	13849	C16537	HMDB00826	39570604	37031476	34666168	32823394	37340892	24298608	44909368	36056668	30316636	34751288
1727	pentaethylene glycol	Xenobiotics	Chemicals	38158	LC/MS Pos Early	100002316	1874	239.149	4792-15-8	62551			8654075	9662219	10952547	9863459	9698181	9420276	8835548	9050753	9985768	9534508
58	phenethylamine	Amino acid	Aromatic amino acid metabolism (PEP derived)	12142	LC/MS Pos Early	1207	3065	122.096	64-04-0	1001	C05332	HMDB02017		540537	556297	822307	530948	638539	351711	573192	803045	680843
61	phenylalanine	Amino acid	Aromatic amino acid metabolism (PEP derived)	64	LC/MS Pos Early	460	2878	166.086	63-91-2	6140	C00079	HMDB00159	1749482752	1937451264	1490438400	1550570880	1713696128	2239959040	1875609088	2251589632	2131249024	1966745856
1129	phenylalanylalanine	Peptide	Dipeptide	41374	LC/MS Pos Early	100003589	2909	237.123	3918-87-4	6993123;5488196			1194996	1299282	1796795	1648504	1439946	2255222	1814236	1.89763e+06	1761987	1709060
1256	phenylalanylglycine	Peptide	Dipeptide	41370	LC/MS Pos Early	100003588	2898	223.108	721-90-4	98207			2814699	2886248	2076974	2168887	2481305	3979109	2.81712e+06	3.57989e+06	3.25814e+06	3040246
62	phenyllactate (PLA)	Amino acid	Aromatic amino acid metabolism (PEP derived)	22130	LC/MS Neg	100000774	2208	165.056	828-01-3	3848	C05607	HMDB00779	6.93669e+06	6.60908e+06	8.0945e+06	8149928	8120721	5013560	5428643	4962515	5106527	5084728
63	phenylpyruvate	Amino acid	Aromatic amino acid metabolism (PEP derived)	566	LC/MS Polar	241	845	163.04	156-06-9	997	C00166	HMDB00205	261329	496432	424374	438113	388146	693300	488123	577376	474523	324956
965	phosphate	Cofactors, Prosthetic Groups, Electron Carriers	Oxidative phosphorylation	42109	LC/MS Pos Early	461	576	98.9842	7664-38-2	1061	C00009	HMDB01429	1770643200	1898306304	1770015488	1686317056	1838030208	1685659136	1642932864	1749986432	1648586496	1663962624
335	phosphoenolpyruvate (PEP)	Carbohydrate	Glycolysis	597	LC/MS Pos Early	463	585	168.99	10526-80-4	1005	C00074	HMDB00263	6403051	11217406	6.77977e+06	8365411	9074467	6305612	6521195	6.50699e+06	6.89136e+06	6992734
935	phosphopantetheine	Cofactors, Prosthetic Groups, Electron Carriers	CoA metabolism	15504	LC/MS Neg	100000328	1596.9	357.089	NA	987	C01134	HMDB01416	3593247	3264304	2573321	2577295	3118302	2987166	2148565	2181225	1990739	1823613
152	phosphothreonine	Amino acid	Aspartate family (OAA derived)	37453	LC/MS Pos Early	100002076	605	200.032	27530-80-9	1016	C12147		2497384	3804161	3448251	3574908	2472670	5946079	4426871	3901783	4871443	4329985
844	phytosphingosine	Lipids	Sphingolipid	1510	LC/MS Pos Late	469	1367	318.3	554-62-1	122121	C12144	HMDB04610	21451908	18240386	15375025	21429100	19180000	17159276	17781432	21055828	22895480	19462584
64	picolinate	Amino acid	Aromatic amino acid metabolism (PEP derived)	1512	LC/MS Pos Early	1022	910	124.039	98-98-6	1018	C10164	HMDB02243	3080610	3442991	4.13219e+06	3807410	2954169	3402347	3032027	3063904	4.19287e+06	3395302
126	pipecolate	Amino acid	Aspartate family (OAA derived)	1444	LC/MS Pos Early	1025	2200	130.086	4043-87-2	849	C00408	HMDB00070	136407920	158288224	154034944	151427264	163059216	218341408	283026880	318776768	305474752	296232160
1342	pro-hydroxy-pro	Peptide	Dipeptide	35127	LC/MS Pos Early	100001167	2128	229.118	18684-24-7	11673055		HMDB06695
189	proline	Amino acid	Glutamate family (alpha-ketoglutarate derived)	1898	LC/MS Pos Early	480	1603	116.071	147-85-3	145742	C00148	HMDB00162	11622039552	12953019392	12710320128	12435319808	12653883392	10583718912	9613981696	9892912128	9425474560	9216036864
1148	prolylglycine	Peptide	Dipeptide	40703	LC/MS Pos Early	100003674	2136	173.092	2578-57-6	7408076;6426709			16851764	19732106	14211622	15588477	16763044	28610560	22364416	27885840	26711380	30267924
1095	pseudouridine	Nucleotide	Pyrimidine metabolism	33442	LC/MS Neg	821	1100	243.062	1445-07-4	15047	C02067	HMDB00767	4359158	6196703	5879659	5067796	5696153	8.22663e+06	6847966	9083654	7977922	8.28856e+06
962	pterin	Cofactors, Prosthetic Groups, Electron Carriers	Folate Metabolism	43023	LC/MS Neg	100004216	1370	162.042	22363-60-4	73000	C00715	HMDB00802	157807	179442	180912	141180	175112	189730	141919	202446	210275	232035
285	putrescine	Amino acid	Amines and polyamines	1408	LC/MS Pos Early	49	3027	89.1073	110-60-1	1045	C00134	HMDB01414	2914982	3.17086e+06	2049937	2282277	2817146	2179688	2513076	2694234	2671848	2693122
1002	pyridoxal	Cofactors, Prosthetic Groups, Electron Carriers	Vitamin B metabolism (B6 or B12)	1651	LC/MS Pos Early	491	2343	168.066	65-22-5	1050	C00250	HMDB01545	3912362	4256423	3373477	4556340	4467705	6183390	4305870	3864848	3975315	4747743
1003	pyridoxal phosphate	Cofactors, Prosthetic Groups, Electron Carriers	Vitamin B metabolism (B6 or B12)	5331	LC/MS Pos Early	492	1367	248.032	41468-25-1	1051	C00018	HMDB01491		245107		316342	188133	561541	678660	802360	585200	972418
1004	pyridoxamine	Cofactors, Prosthetic Groups, Electron Carriers	Vitamin B metabolism (B6 or B12)	2150	LC/MS Pos Early	568	2975	169.097	58052-48-5	1052	C00534	HMDB01431	7312620	6976197	6742746	7546171	7552821	12576740	9808655	10103327	10535171	11468875
1007	pyridoxamine phosphate	Cofactors, Prosthetic Groups, Electron Carriers	Vitamin B metabolism (B6 or B12)	3138	LC/MS Pos Early	493	1932	249.063	529-96-4	1053	C00647	HMDB01555	10510055	11257501	12771679	12331852	12498616	14473325	15273955	15610113	15611375	16727765
1005	pyridoxate	Cofactors, Prosthetic Groups, Electron Carriers	Vitamin B metabolism (B6 or B12)	31555	LC/MS Polar	100001121	846	182.046	82-82-6	6723	C00847	HMDB00017	258870	645491	271274	246818	244441	181113	210711	166179	206467	195191
1006	pyridoxine (Vitamin B6)	Cofactors, Prosthetic Groups, Electron Carriers	Vitamin B metabolism (B6 or B12)	608	LC/MS Pos Early	936	2442	170.081	58-56-0	1054	C00314	HMDB02075	36445312	41526184	27224546	31706298	37106368	33581240	29317390	29045702	24140814	20321310
190	pyroglutamine*	Amino acid	Glutamate family (alpha-ketoglutarate derived)	46225	LC/MS Pos Early	100001540	1900	129.066	2353-44-8	134508			122190712	137077200	159882784	146169120	146757280	118076832	117391840	110057136	112152112	100827432
147	pyrraline	Amino acid	Aspartate family (OAA derived)	48428	LC/MS Neg	100001767	2304	253.119	74509-14-1				174438	187638	271005	191898	202374	693075	956636	1078444	1147519	1458228
337	pyruvate	Carbohydrate	Glycolysis	42582	LC/MS Neg	823	732.4	87.0088	127-17-3	1060	C00022	HMDB00243	12962699	18216044	18197344	18699228	15414713	18448176	19103592	23111296	20240624	21906248
65	quinate	Amino acid	Aromatic amino acid metabolism (PEP derived)	18335	LC/MS Polar	100000442	2432.9	191.056	77-95-2	6508	C00296	HMDB03072	1634739	1703864	1862569	1476826	1668509	2559708	2020909	2040084	1449956	1128126
482	raffinose	Carbohydrate	Sucrose, glucose,fructose metabolism	586	LC/MS Neg	879	978.3	503.162	17629-30-0	10542	C00492	HMDB03213	112138	512521		512836	776164	498562	1161628	550644	716363	597730
483	rhamnose	Carbohydrate	Sucrose, glucose,fructose metabolism	15569	LC/MS Polar	920	1465.5	163.061	10030-85-0	25310	C00507	HMDB00849	6950951	6367651	5.39514e+06	5649368	6288403	4816459	4581087	4963393	5420730	6492752
393	ribitol	Carbohydrate	Amino sugar and nucleotide sugar	15772	LC/MS Polar	100000406	1789.6	151.061	488-81-3	6912	C00474	HMDB00508	10385907	5972886	8.00228e+06	7.02906e+06	10409178	9507704	19090470	16580071	17817880	13402286
971	riboflavin (Vitamin B2)	Cofactors, Prosthetic Groups, Electron Carriers	Riboflavin and FAD metabolism	1827	LC/MS Pos Early	500	2292	377.146	83-88-5	493570	C00255	HMDB00244						108363		96950	85192	143996
394	ribonate	Carbohydrate	Amino sugar and nucleotide sugar	27731	LC/MS Polar	100001007	2425	165.04	5336-08-03	5460677	C01685	HMDB00867	37628036	76752488	67545176	44072760	44201536	72411968	57287324	98949552	65924696	95011632
395	ribose	Carbohydrate	Amino sugar and nucleotide sugar	1471	LC/MS Polar	914	1508.2	195.051	50-69-1	5779	C00121	HMDB00283	1510164	2506568	1339183	1572034	1837468	2160175	2020003	2494650	2343829	2191335
421	ribose 1-phosphate	Carbohydrate	Amino sugar and nucleotide sugar	1763	LC/MS Polar	219	4025	229.012	50-99-7;58459-37-3	439236	C00620	HMDB01489	3986583	6024163	3274525	4082921	3754445	6027457	4601882	5830095	5970987	5145616
359	ribose 5-phosphate	Carbohydrate	Calvin cycle and pentose phosphate	561	LC/MS Polar	19	4193	229.012	18265-46-8;108321-05-7		C00117	HMDB01548	3.0256e+06	3681219	4364398	2510274	2355170	763331	3014728	2647566	4725836
417	ribulose/xylulose	Carbohydrate	Amino sugar and nucleotide sugar	48340	LC/MS Polar	100006122	1400	149.046					1691830	3311733		1962327	2644342	3067641	2019199	2985129	2.68151e+06	2500092
385	ribulose/xylulose 5-phosphate	Carbohydrate	Amino sugar and nucleotide sugar	37288	LC/MS Polar	100002179	3888	229.012			C00199		10159236	10435151	9900740	7054978	9028321	5846048	14465249	13284849	12899629	8.31578e+06
129	saccharopine	Amino acid	Aspartate family (OAA derived)	1495	LC/MS Pos Early	392	2530	277.139	997-68-2	160556	C00449	HMDB00279	270808000	213919040	262058816	286439584	295107456	370463680	418014048	383899968	794071424	1039008384
130	S-adenosylhomocysteine (SAH)	Amino acid	Aspartate family (OAA derived)	42382	LC/MS Neg	197	1832.4	383.114	979-92-0	439155	C00021	HMDB00939	9792523	8608686	9614268	9279663	9738775	8691316	9096926	8079920	7676315	7942841
131	S-adenosylmethionine (SAM)	Amino acid	Aspartate family (OAA derived)	15915	LC/MS Pos Early	1263	3002	399.145	24346-00-7;86867-01-8;86867-0108	34755	C00019	HMDB01185	47862488	45642636	46544008	51510212	53656576	74117936	63256376	54396488	49021800	46281456
434	scyllo-inositol	Carbohydrate	Inositol metabolism	32379	LC/MS Polar	100001215	3468	225.062	488-59-5	892	C06153	HMDB06088	3833024	12685233	9695029	7.81296e+06	6329397	9430978	14472605	15671487	17681514	6508713
362	sedoheptulose-7-phosphate	Carbohydrate	Calvin cycle and pentose phosphate	35649	LC/MS Pos Early	100001628	540	273.037	2646-35-7	616	C05382	HMDB01068	17824190	16235165	12765033	13597791	15309673	11467747	12670036	11271682	11541757	11895601
16	serine	Amino acid	Serine family (phosphoglycerate derived)	1648	LC/MS Pos Early	503	1239	106.05	56-45-1	5951	C00065	HMDB00187	1183077888	1483345152	1353780224	1307612288	1383189760	1649039744	1659367296	1924679552	1884532352	1790994944
67	shikimate	Amino acid	Aromatic amino acid metabolism (PEP derived)	15144	LC/MS Polar	100000293	2725	173.046	138-59-0	8742	C00493	HMDB03070	3622157	5101342	3982145	3796871	3409512	2827516	1837834	1887884	2033323	1831215
321	S-lactoylglutathione	Amino acid	Glutathione metabolism	15731	LC/MS Pos Early	1343	2124	380.112	54398-03-7	440018	C03451	HMDB01066	5236121	5653915	4102594	4823672	4963575	14574140	14593137	14046951	11627440	11711210
301	S-methylglutathione	Amino acid	Glutathione metabolism	33944	LC/MS Pos Early	100001259	2200	322.107	2922-56-7	3605667	C11347		2647443	3342404	2115195	2525991	2692513	6.1797e+06	5.86999e+06	5593430	5238608	4852538
286	spermidine	Amino acid	Amines and polyamines	485	LC/MS Pos Early	50	3355	146.165	124-20-9	1102	C00315	HMDB01257	43575304	66297508	61108880	56712844	65952188	23774770	17435010	22855928	23499066	22832192
845	sphinganine	Lipids	Sphingolipid	17769	LC/MS Pos Late	313	1413	302.305	3102-56-5	3126	C00836	HMDB00269	75319024	83068688	71918136	88580384	70788008	103658600	98698496	106572112	129140752	114588784
851	sphinganine-1-phosphate	Lipids	Sphingolipid	52605	LC/MS Pos Late	100001876	1431	382.272	19794-97-9	520		HMDB01383	672235	656919	561548	663955	598892	961277	842512	755837	851099	559642
846	sphingosine	Lipids	Sphingolipid	17747	LC/MS Pos Late	297	1393	300.29	123-78-4	5353955	C00319	HMDB00252	330874	375458	364464	271782	321543	374966	359525	387206	507186	484230
590	stearate (18:0)	Lipids	Free fatty acid	1358	LC/MS Neg	439	5872	283.264	57-11-4	5281	C01530	HMDB00827	2721054720	1850915840	2227450624	2106735360	2124916352	1359098240	2508235520	1889964032	1548905088	2269540608
353	succinate	Carbohydrate	TCA cycle	1437	LC/MS Neg	252	603	117.019	110-15-6	1110	C00042	HMDB00254	170892400	167767584	174745392	153233920	150365952	122660120	114266352	118960152	122225768	125819048
352	succinylcarnitine	Carbohydrate	TCA cycle	37058	LC/MS Pos Early	100001948	2291	262.129					1599088	1867791	1558171	1909436	1913724	2154802	2240509	2347850	2000710	2014586
24	sulfate*	Amino acid	Serine family (phosphoglycerate derived)	46960	LC/MS Neg	100002528	616	96.9601	14808-79-8	1118	C00059	HMDB01448	25019130	29996808	28198600	24703248	23189632	33741016	30674740	33217144	34132232	35776088
1738	tetraethylene glycol	Xenobiotics	Chemicals	38101	LC/MS Pos Early	100002315	1662	195.123	112-60-7	8200			13944067	16065734	16530321	15504148	15852541	11530184	8924162	11717709	13783746	10759817
989	thiamin (Vitamin B1)	Cofactors, Prosthetic Groups, Electron Carriers	Thiamine metabolism	5341	LC/MS Pos Early	873	3050	265.112	59-43-8	1130	C00378	HMDB00235	261808032	276086080	253326048	261796672	264497200	387086976	388249504	422861760	411194048	405945184
991	thiamin diphosphate	Cofactors, Prosthetic Groups, Electron Carriers	Thiamine metabolism	35670	LC/MS Neg	522	1195.1	423.03	154-87-0	1132	C00068	HMDB01372	139545	162446	127102	117441	109467	348613	410762	432530	368646	399680
983	threonate	Cofactors, Prosthetic Groups, Electron Carriers	Ascorbate metabolism	27738	LC/MS Polar	100001022	2384	135.03	70753-61-6	151152	C01620	HMDB00943	6.52735e+06	8397997	6.73911e+06	7884678	6.47586e+06	6217581		4703798	4739770	6041751
132	threonine	Amino acid	Aspartate family (OAA derived)	1284	LC/MS Pos Early	564	1514	120.066	72-19-5	6288	C00188	HMDB00167	1357534336	1588255744	1416288640	1421457536	1518528128	1601703296	1487221760	1833394944	1716976256	1604594304
1214	threonylphenylalanine	Peptide	Dipeptide	31530	LC/MS Pos Early	100001125	3077	267.134	16875-27-7	4099799;4099798								183133
1096	thymidine	Nucleotide	Pyrimidine metabolism	2183	LC/MS Neg	872	1963.7	241.083	50-89-5	5789	C00214	HMDB00273	68168	85412	55207	63844	56252	68901	65771	53787	53738	38908
1097	thymidine 5'-monophosphate	Nucleotide	Pyrimidine metabolism	12023	LC/MS Neg	1248	883	321.049	33430-62-5	9700	C00364	HMDB01227	47399	68157	60599	100561	123193	226502	192157	155723	117235	78137
194	trans-4-hydroxyproline	Amino acid	Glutamate family (alpha-ketoglutarate derived)	32306	LC/MS Pos Early	1001	1064	132.066	51-35-4	5810	C01157	HMDB00725	12595276	14167145	10308802	10217655	11736807	5.95527e+06	7045896	7034564	7539015	5796413
491	trehalose	Carbohydrate	Sucrose, glucose,fructose metabolism	15573	LC/MS Polar	915	3495	387.114	6138-23-4	7427	C01083	HMDB00975	14340777984	13980631040	15227502592	13888697344	13138128896	10432787456	12224904192	11627953152	11877525504	10716219392
492	trehalose 6-phosphate	Carbohydrate	Sucrose, glucose,fructose metabolism	36828	LC/MS Polar	100000296	5000	421.075	136632-28-5	122336	C00689	HMDB01124	24541062	25067272	26096666	25483708	24387340	26856540	46166320	42788096	43998160	43030568
1734	triethanolamine	Xenobiotics	Chemicals	22202	LC/MS Pos Early	100000989	1963	150.112	102-71-6	7618	C06771	HMDB32538	323173	1074793	920080	744223	728862		207656		1369079	169721
949	trigonelline (N'-methylnicotinate)	Cofactors, Prosthetic Groups, Electron Carriers	Nicotinate and nicotinamide metabolism	32401	LC/MS Pos Early	100001092	1388	138.055	535-83-1	5570	C01004	HMDB00875	2081038	3617628	2500324	2282198	2770831	1656944	1.65556e+06	1.43241e+06	1417967	1353591
1739	trihydroxybutane	Xenobiotics	Chemicals	38636	LC/MS Neg	100002193	925	105.056	4435-50-1	20497			3.19445e+06	3311668	3.33175e+06	3411754	3.58617e+06	3341126	3801427	4829610	4276255	3466948
82	tryptamine	Amino acid	Aromatic amino acid metabolism (PEP derived)	6104	LC/MS Pos Early	1095	3062	161.107	61-54-1	1150	C00398	HMDB00303	434541	383338	449373	401338	433933	416741	395863	280679	345924	436028
68	tryptophan	Amino acid	Aromatic amino acid metabolism (PEP derived)	54	LC/MS Neg	565	2291	203.083	73-22-3	6305	C00078	HMDB00929	73842056	104271592	87171632	74589800	78109840	181575328	145171680	158803984	169995552	194298064
1337	tryptophylglycine	Peptide	Dipeptide	43028	LC/MS Pos Early	100003609	2930	262.119	7360-09-0	263471			1024069	1142413	892826	1002415	1088732	939869	748666	929928	871412	905209
70	tyrosine	Amino acid	Aromatic amino acid metabolism (PEP derived)	1299	LC/MS Pos Early	815	2430	182.081	60-18-4	6057	C00082	HMDB00158	342905728	416634624	294648128	338792768	355661408	424927232	324920096	451864896	461862976	383035296
1429	tyrosol	Secondary metabolism	Alkaloids	41515	LC/MS Neg	100003493	2716	137.061	501-94-0	10393	C06044	HMDB04284	49960624	50668736	61321448	56655356	58886652	31867950	33690048	35826648	35547776	36174984
1146	tyrosylglycine	Peptide	Dipeptide	41375	LC/MS Neg	100003598	1635	237.088	673-05-5	259323			399429	395344	235566	212970	302364	270636	239786	282611	264445	197765
399	UDP-glucose	Carbohydrate	Amino sugar and nucleotide sugar	32344	LC/MS Polar	1096	3950	565.048	117756-22-6	8629	C00029	HMDB00286	63028512	80463568	53028196	49356548	41391344	39731112	45737168	44364288	47556492	40870548
401	UDP-N-acetylglucosamine	Carbohydrate	Amino sugar and nucleotide sugar	35162	LC/MS Pos Early	1249	540	608.089	91183-98-1	445675	C00043	HMDB00290	4665068	4237292	2901393	3310694	3130515	8614626	5.84017e+06	5.8111e+06	6574114	6132437
598	undecanoate (11:0)	Lipids	Free fatty acid	12067	LC/MS Neg	889	5219.2	185.155	334-48-5	8180	C17715	HMDB00947	4085416	3098069	3447794	3.71538e+06	3.51597e+06	2338386	2239111	1.94372e+06	2398964	1.95207e+06
1099	uracil	Nucleotide	Pyrimidine metabolism	605	LC/MS Neg	825	1086	111.02	66-22-8	1174	C00106	HMDB00300	2039761	2850324	1670322	1635682	2038803	3512060	2954606	4848163	4331747	4026278
1100	uridine	Nucleotide	Pyrimidine metabolism	606	LC/MS Neg	535	1457.6	243.062	58-96-8	6029	C00299	HMDB00296	33526432	36581808	31849100	30438580	32357100	47987708	39625836	63253400	55869828	53631220
1108	uridine 3'-monophosphate (3'-UMP)	Nucleotide	Pyrimidine metabolism	39764	LC/MS Polar	106	3800	323.029	35170-0-7;35170-03-7	101543	C01368		529608	1807393		1233246	742179	1021173	624267	1464396	1.76164e+06	1254943
1101	uridine 5'-diphosphate (UDP)	Nucleotide	Pyrimidine metabolism	5345	LC/MS Polar	870	4450	402.995	21931-53-3	6031	C00015	HMDB00295	706814	1904185	2862675	2951826	1222814	2434826	2504739	1403036	1353157	1635287
1102	uridine 5'-monophosphate (UMP)	Nucleotide	Pyrimidine metabolism	2856	LC/MS Neg	869	627	323.029	3387-36-8	6030	C00105	HMDB00288	27706036	22418834	23701438	20889742	21800164	18397290	20438048	20540510	20671368	21380956
1103	uridine-2',3'-cyclic monophosphate	Nucleotide	Pyrimidine metabolism	37137	LC/MS Polar	75	1779.6	305.018	40632-52-8	439715	C02355	HMDB11640	377126	1143756	919184	707420	684716	919831	893547	1034676	1051962	1077936
265	valine	Amino acid	Branched Chain Amino Acids (pyruvate derived)	1649	LC/MS Neg	566	909.4	116.072	72-18-4	6287	C00183	HMDB00883	95608608	103223392	86299088	79499776	90081328	108537184	104127200	153502384	129089808	109522280
1274	valylglutamine	Peptide	Dipeptide	42079	LC/MS Pos Early	100003640	2295	246.145	42854-54-6	5253209			11786999	11906159	10376599	11246337	12158557	12887211	9245966	9444751	9447331	8.36597e+06
1115	valylglycine	Peptide	Dipeptide	40475	LC/MS Pos Early	100003641	2444	175.108	686-43-1	136487			6605328	8885280	4489341	4755027	5997799	11622157	7.23767e+06	10439529	9423591	7317941
1232	valylleucine	Peptide	Dipeptide	39994	LC/MS Pos Early	100003210	3138	231.17	22906-55-4	352039			981012	638117	1.02519e+06	1046277	1201956	1959917	1398648	1444940	1666641	1516415
1056	xanthine	Nucleotide	Purine metabolism	3147	LC/MS Pos Early	1004	1032	153.041	69-89-6	1188	C00385	HMDB00292	14434216	16191390	16846616	14864678	16525667	16584745	15345654	19812168	16049973	14635073
1057	xanthosine	Nucleotide	Purine metabolism	15136	LC/MS Neg	100000299	1075.3	283.068	146-80-5	64959	C01762	HMDB00299		31103	33611	43368	50827	46019	24353	35529	24426	26447
73	xanthurenate	Amino acid	Aromatic amino acid metabolism (PEP derived)	15679	LC/MS Pos Early	100000015	2236	206.045	59-007	5699	C02470	HMDB00881	231821	393478	305098	274175	285664	189161

## Sheet: ProNormImpData
												SAMPLE NAME	UVAL-00001	UVAL-00002	UVAL-00003	UVAL-00004	UVAL-00005	UVAL-00026	UVAL-00027	UVAL-00028	UVAL-00029	UVAL-00030
												CLIENT IDENTIFIER	A1	A2	A3	A4	A5	F1	F2	F3	F4	F5
												SAMPLE ID	2617169	2617182	2617161	2617174	2617166	2617184	2617156	2617160	2617162	2617173
												PARENT SAMPLE ID	2499619	2499620	2499621	2499622	2499623	2499644	2499645	2499646	2499647	2499648
												BRADFORD PROTEIN	3.333	3.357	2.985	2.477	2.797	2.854	2.449	3.328	2.875	3.49
												GROUP	A	A	A	A	A	F	F	F	F	F
												GROUP ID	WT	WT	WT	WT	WT	trr1_Mut	trr1_Mut	trr1_Mut	trr1_Mut	trr1_Mut
												TREATMENT	wild type	wild type	wild type	wild type	wild type	trr1 mutant	trr1 mutant	trr1 mutant	trr1 mutant	trr1 mutant
PATHWAY SORTORDER	BIOCHEMICAL	SUPER PATHWAY	SUB PATHWAY	COMP ID	PLATFORM	CHEMICAL ID	RI	MASS	CAS	PUBCHEM	KEGG	Group HMDB	UVAL-00001	UVAL-00002	UVAL-00003	UVAL-00004	UVAL-00005	UVAL-00026	UVAL-00027	UVAL-00028	UVAL-00029	UVAL-00030
808	1,2-dioleoyl-GPC (18:1/18:1)*	Lipids	Phospholipids	52457	LC/MS Pos Late	100008905	2346	786.601	4235-95-4	10350317			0.0956	0.0678	0.0678	0.1901	0.1124	1.5464	1.0589	1.321	1.9004	1.2576
825	1,2-dioleoyl-GPE (18:1/18:1)	Lipids	Phospholipids	52609	LC/MS Pos Late	100008906	2485	744.554	4004-05-01	9546757			0.2267	0.3561	0.1909	0.3384	0.1812	1.0644	0.6925	0.7999	1.1771	0.9746
832	1,2-dipalmitoleoyl-GPC (16:1/16:1)*	Lipids	Phospholipids	52472	LC/MS Pos Late	100008997	1992	730.538					0.2176	0.2701	0.2373	0.356	0.2155	2.4293	1.9085	2.1059	2.673	2.2156
785	1,2-dipalmitoyl-GPC (16:0/16:0)	Lipids	Phospholipids	19130	LC/MS Pos Late	100000657	2365	734.569	63-89-8	452110		HMDB00564	0.6758	0.4517	0.4773	0.8815	0.4956	0.8854	1.1532	0.7592	1.1566	1.139
524	10-heptadecenoate (17:1n7)	Lipids	Free fatty acid	33971	LC/MS Neg	100001278	5555	267.233	29743-97-3	5312435		HMDB60038	0.9854	0.7971	1.0146	1.2543	1.1343	0.6888	1.7344	0.9765	0.7583	0.5893
525	10-nonadecenoate (19:1n9)	Lipids	Free fatty acid	33972	LC/MS Neg	100001277	5780	295.264	73033-09-7	5312513		HMDB13622	1.0938	0.6662	1.1158	1.245	1.1374	0.4914	1.5588	0.8089	0.633	0.6656
595	13-methylmyristate	Lipids	Free fatty acid	38293	LC/MS Neg	100002344	5499	241.217	2485-71-4	151014			0.9727	0.9044	1.1561	1.4399	1.2927	0.804	1.5997	1.1729	1.0101	0.6856
654	15-methylpalmitate	Lipids	Fatty acid ester	38768	LC/MS Neg	100002945	5695	269.249		17903417			1.0424	0.8146	1.0524	1.1949	1.1187	0.5892	1.3777	0.7758	0.7523	0.6439
1017	1-methyladenine	Nucleotide	Purine metabolism	1527	LC/MS Pos Early	54	2133	150.077	5142-22-3	78821	C02216	HMDB11599	0.9173	1.1442	1.0285	1.1709	1.175	1.1643	0.9715	0.8163	0.813	0.6475
204	1-methylhistidine	Amino acid	Glutamate family (alpha-ketoglutarate derived)	30460	LC/MS Pos Early	100001051	2755	170.092	332-80-9	92105	C01152	HMDB00001	0.7505	0.9609	0.8415	1.0157	1.0133	1.7041	1.2885	0.8435	1.0493	0.7744
791	1-oleoyl-2-linoleoyl-GPC (18:1/18:2)*	Lipids	Phospholipids	52453	LC/MS Pos Late	100008981	2165	784.585					0.222	0.222	0.222	0.3749	0.222	1.1825	1.0739	1.0224	0.8288	1.396
792	1-oleoyl-2-linoleoyl-GPE (18:1/18:2)*	Lipids	Phospholipids	52687	LC/MS Pos Late	100009078	2270	742.538		9546753		HMDB05349	0.4364	0.4364	0.4364	0.4364	0.4364	0.4903	0.4364	0.5659	0.7926	0.5103
663	1-oleoylglycerol (18:1)	Lipids	Glycerolipids	21184	LC/MS Neg	100000924	6500	281.249	111-03-5	5283468		HMDB11567	0.6632	1.3624	1.0307	1.9062	3.861	0.2118	1.0428	0.6321	1.4221	0.6728
698	1-oleoyl-GPC (18:1)	Lipids	Phospholipids	48258	LC/MS Pos Late	100001272	1540	522.355	19420-56-5	16081932		HMDB02815	0.9311	0.5874	1	1.626	0.9307	3.3731	2.1153	1.6982	1.8332	1.289
699	1-oleoyl-GPE (18:1)	Lipids	Phospholipids	35628	LC/MS Pos Late	100001569	1554	480.308	89576-29-4	9547071		HMDB11506	0.6714	0.6274	0.6901	1.0116	0.7147	3.756	2.5978	2.3422	2.7837	1.6647
700	1-oleoyl-GPI (18:1)*	Lipids	Phospholipids	36602	LC/MS Neg	100001777	5599	597.305					0.5075	1.2756	0.5066	1.0181	0.7812	2.6903	1.2307	0.8802	0.6445	0.8198
752	1-oleoyl-GPS (18:1)	Lipids	Phospholipids	19260	LC/MS Neg	100000630	5607	522.284		9547099			0.0486	0.3897	0.1436	0.3015	0.2648	2.5298	2.172	1.9084	1.1097	1.2991
811	1-palmitoleoyl-2-linoleoyl-GPC (16:1/18:2)*	Lipids	Phospholipids	52683	LC/MS Pos Late	100009075	2003	756.554					0.1664	0.222	0.1425	0.2554	0.1438	2.0417	1.5409	1.7363	2.4195	2.1617
833	1-palmitoleoyl-2-oleoyl-glycerol (16:1/18:1)*	Lipids	Phospholipids	52632	LC/MS Pos Late	100009053	3035	610.541		9543694		HMDB07131	0.3544	0.366	0.5977	0.7504	0.4084	1.1558	0.7792	0.6718	0.8338	0.6643
834	1-palmitoleoyl-2-oleoyl-GPC (16:1/18:1)*	Lipids	Phospholipids	52458	LC/MS Pos Late	100008983	2155	758.569					0.238	0.3146	0.2438	0.4044	0.2534	2.0341	1.7162	1.6401	2.1556	1.6671
835	1-palmitoleoyl-3-oleoyl-glycerol (16:1/18:1)*	Lipids	Phospholipids	52631	LC/MS Pos Late	100009054	3154	610.541					0.3308	0.374	0.4974	0.5549	0.352	0.9914	0.7956	0.6192	1.0086	0.8784
685	1-palmitoleoylglycerol (16:1)*	Lipids	Glycerolipids	52431	LC/MS Neg	100008952	6094	253.217					0.6129	0.5648	0.9976	1.0952	1.1418	2.046	1.1397	0.9257	0.827	0.6752
701	1-palmitoleoyl-GPC (16:1)*	Lipids	Phospholipids	33230	LC/MS Pos Late	100001511	1450	494.324		24779461		HMDB10383	0.3457	0.343	0.4761	0.6321	0.4585	2.8374	1.8237	1.3408	1.5187	1.0901
795	1-palmitoyl-2-linolenoyl-GPC (16:0/18:3)*	Lipids	Phospholipids	52684	LC/MS Pos Late	100009076	2034	756.554					0.1826	0.298	0.1308	0.4174	0.1959	1.2328	1.3317	1.3339	1.9192	1.9427
781	1-palmitoyl-2-oleoyl-GPC (16:0/18:1)	Lipids	Phospholipids	52461	LC/MS Pos Late	1539	2358	760.585	26853-31-6;26853-31-6	6436017			0.4527	0.5153	0.4059	0.7049	0.435	1.3343	1.166	1.1008	1.674	1.4635
780	1-palmitoyl-2-oleoyl-GPE (16:0/18:1)	Lipids	Phospholipids	19263	LC/MS Pos Late	1526	2509	718.538	26662-94-2	5283496		HMDB05320	0.6407	0.8054	0.5327	0.9169	0.584	0.991	1.009	0.9729	1.5663	1.3913
829	1-palmitoyl-2-oleoyl-GPS (16:0/18:1)	Lipids	Phospholipids	19261	LC/MS Pos Late	1531	2660	762.528	40290-44-6	5283499	C13880		0.5082	0.6062	0.4228	0.525	0.3896	1.1691	1.2559	1.0923	1.5913	1.6177
820	1-palmitoyl-2-palmitoleoyl-GPC (16:0/16:1)*	Lipids	Phospholipids	52470	LC/MS Pos Late	100008984	2160	732.554					0.4519	0.495	0.3767	0.6433	0.4102	1.579	1.4755	1.3372	1.8419	1.6223
836	1-palmitoyl-2-stearoyl-GPC (16:0/18:0)	Lipids	Phospholipids	52616	LC/MS Pos Late	100008921	2653	762.601	59403-51-9				0.9011	0.4208	0.6206	1.0887	0.4461	0.7839	1.1209	0.7999	0.9773	1.0014
689	1-palmitoyl-3-linoleoyl-glycerol (16:0/18:2)*	Lipids	Glycerolipids	52634	LC/MS Pos Late	100009055	3197	610.541					0.4566	0.3253	0.5392	0.7621	0.4707	0.9306	0.9173	0.5781	1.0935	1.0459
664	1-palmitoylglycerol (16:0)	Lipids	Glycerolipids	21127	LC/MS Neg	100000827	6400	255.233	542-44-9	14900		HMDB31074	0.6529	0.558	0.8136	0.9846	1.4689	0.5733	1.0154	0.79	1.1029	0.708
703	1-palmitoyl-GPC (16:0)	Lipids	Phospholipids	33955	LC/MS Pos Late	100001263	1525	496.34	17364-16-8	86554		HMDB10382	0.7236	0.6833	0.6244	1.162	0.7851	2.1759	2.106	1.5173	1.7759	1.0801
704	1-palmitoyl-GPE (16:0)	Lipids	Phospholipids	35631	LC/MS Pos Late	100001567	1544	454.293		9547069		HMDB11503	0.9904	0.8319	0.6963	1.0096	0.7004	1.6471	1.9394	1.644	1.8794	1.3992
745	1-palmitoyl-GPG (16:0)*	Lipids	Phospholipids	45970	LC/MS Neg	100005717	5570	483.273		3300276			0.6299	0.9919	0.3353	0.7068	0.7378	3.0827	3.9219	2.9303	2.0729	1.1442
705	1-palmitoyl-GPI (16:0)*	Lipids	Phospholipids	35305	LC/MS Neg	100001655	5564	571.289				HMDB61695	0.7646	1.1099	0.5418	0.8864	0.5161	1.2886	0.7742	0.5922	0.4463	0.6772
754	1-palmitoyl-GPS (16:0)*	Lipids	Phospholipids	46130	LC/MS Neg	100005805	5572	496.268		9547100			0.8079	1.079	0.4612	0.6473	0.4405	1.1375	1.344	1.0924	0.9086	1.1428
802	1-stearoyl-2-oleoyl-GPC (18:0/18:1)	Lipids	Phospholipids	52438	LC/MS Pos Late	100008904	2644	788.616	56421-10-4				0.6329	0.6874	0.5372	0.9048	0.54	1.3536	1.2	1.0872	1.7068	1.5083
824	1-stearoyl-2-oleoyl-GPE (18:0/18:1)	Lipids	Phospholipids	42448	LC/MS Pos Late	100001856	2858	746.569					0.7559	0.7583	0.5741	0.8578	0.4605	0.9344	1.001	0.999	1.5082	1.3839
837	1-stearoyl-2-oleoyl-GPI (18:0/18:1)*	Lipids	Phospholipids	52726	LC/MS Polar	100009181	922	863.566					0.7186	0.6411	0.6647	0.7918	0.6499	0.9893	1.0107	0.7811	0.943	0.672
706	1-stearoyl-GPC (18:0)	Lipids	Phospholipids	33961	LC/MS Pos Late	100001271	1606	524.371	19420-57-6	497299		HMDB10384	0.9047	0.7607	0.6377	1.0712	0.7043	1.6999	1.631	1.1903	1.3344	1.0385
707	1-stearoyl-GPE (18:0)	Lipids	Phospholipids	42398	LC/MS Pos Late	100001461	1626	482.324	69747-55-3	9547068		HMDB11130	1.2681	1.0404	0.9009	1.2614	0.8012	1.0997	1.1897	0.9457	1.0906	0.9999
810	1-stearoyl-GPG (18:0)	Lipids	Phospholipids	34437	LC/MS Neg	100001462	5816	511.304					0.9827	0.9367	0.546	0.6172	0.7137	2.3865	4.2214	1.9032	1.6674	1.9866
737	1-stearoyl-GPI (18:0)	Lipids	Phospholipids	19324	LC/MS Neg	100000656	5794.3	599.32	796963-93-4			HMDB61696	1.0391	1.2667	0.8395	1.2417	0.7612	1.1836	0.9983	0.547	0.513	0.8031
758	1-stearoyl-GPS (18:0)*	Lipids	Phospholipids	45966	LC/MS Neg	100004327	5800	524.299		9547101			1.8708	1.8999	0.9955	1.5193	1.0141	0.5666	0.5115	0.7195	0.3775	0.683
242	2,3-dihydroxyisovalerate	Amino acid	Branched Chain Amino Acids (pyruvate derived)	38276	LC/MS Polar	100002417	1050	133.051	1756-18-9	677	C04039	HMDB12141	1.3475	1.465	1.6699	1.926	1.6076	1.5934	1.7156	1.2048	1.3905	1.1796
100	2-aminoadipate	Amino acid	Aspartate family (OAA derived)	6146	LC/MS Polar	381	3500	160.062	542-32-5;1118-90-7	469	C00956	HMDB00510	0.6115	1.7866	2.4314	1.3606	0.7156	3.1035	1.2463	1.0599	1.0785	0.9171
1019	2'-deoxyadenosine	Nucleotide	Purine metabolism	1553	LC/MS Pos Early	211	2252	252.109	16373-93-6	13730	C00559	HMDB00101	0.8283	0.9516	0.6877	0.9883	1.0117	0.8839	0.7362	0.5766	0.6156	0.5303
1068	2'-deoxyadenosine 5'-monophosphate	Nucleotide	Purine metabolism	46333	LC/MS Neg	100000485	1315	330.061	653-63-4	12599	C00360	HMDB00905	0.225	0.4774	0.225	0.225	0.3682	0.3529	0.2957	0.225	0.225	0.225
822	2-dimethylaminoethanol	Lipids	Phospholipids	42562	LC/MS Pos Early	100001630	1983	90.0913	108-01-0				0.8818	1.1049	0.8189	1.0803	0.9197	2.7628	3.0464	3.2954	3.929	3.3016
245	2-hydroxy-3-methylvalerate	Amino acid	Branched Chain Amino Acids (pyruvate derived)	36746	LC/MS Neg	100001541	1800	131.071	488-15-3	164623		HMDB00317	0.8839	0.9716	1.0391	1.2769	1.069	1.1894	0.8717	1.2057	1.2075	0.5918
611	2-hydroxybutyrate/2-hydroxyisobutyrate	Lipids	Free fatty acid	52281	LC/MS Polar	100008928	1258	103.04					1.3358	1.3416	1.8086	1.9574	2.1107	1.3304	1.2738	1.035	1.1355	0.7653
612	2-hydroxyglutarate	Lipids	Free fatty acid	37253	LC/MS Pos Early	100002070	958	131.034	40951-21-1	43	C02630	HMDB00606	0.9324	0.9641	1.0928	1.222	1.1854	0.9571	1.0359	0.6905	0.8411	0.7198
530	2-hydroxypalmitate	Lipids	Free fatty acid	35675	LC/MS Neg	100001579	5511.2	271.228	764-67-0	92836		HMDB31057	0.5769	0.4426	0.5928	0.6077	0.6717	0.6448	0.8635	0.5482	0.5446	0.6154
531	2-hydroxystearate	Lipids	Free fatty acid	17945	LC/MS Neg	1239	5695	299.259	629-22-1	69417	C03045		0.484	0.41	0.4912	0.5554	0.5428	0.8083	0.9616	0.6296	0.5823	0.4731
266	2-isopropylmalate	Amino acid	Branched Chain Amino Acids (pyruvate derived)	15667	LC/MS Neg	100000409	725	175.061	3237-44-3	77	C02504	HMDB00402	0.9629	1.0151	1.1559	1.4301	1.2477	1.1647	1.3523	0.8108	0.955	0.7075
1065	2'-O-methyladenosine	Nucleotide	Purine metabolism	42607	LC/MS Pos Early	100004047	2375	282.12	2140-79-6	102213			1.1548	1.1404	1.2835	1.4292	1.3042	0.9721	0.953	0.7346	0.8211	0.5979
1023	2'-O-methylguanosine	Nucleotide	Purine metabolism	36811	LC/MS Pos Early	100001713	1948	298.115	2140-71-8		C04545		0.746	1.0021	1.0604	1.1702	1.0454	0.9782	0.8961	0.9979	1.0822	0.8246
325	2-phosphoglycerate	Carbohydrate	Glycolysis	35629	LC/MS Polar	100000093	4346	184.986	70195-25-4	59	C00631	HMDB03391	1.0446	6.6097	1.1972	7.7239	2.2756	2.8989	0.5063	0.8832	2.1505	1.9615
138	2-piperidinone	Amino acid	Aspartate family (OAA derived)	43400	LC/MS Pos Early	100004295	1675	100.076	675-20-7	12665			1.1411	1.3164	0.8638	1.5449	1.3883	0.7515	0.6988	0.7999	0.8042	1.945
831	2-stearoyl-GPE (18:0)*	Lipids	Phospholipids	41220	LC/MS Neg	100003901	6350	480.31					1.1159	1.2808	0.6449	1	0.8991	0.3761	0.5966	0.4655	0.3761	0.4057
30	3-(4-hydroxyphenyl)lactate	Amino acid	Aromatic amino acid metabolism (PEP derived)	32197	LC/MS Neg	240	1379	181.051	6482-98-0	9378	C03672	HMDB00755	0.7008	0.6694	0.9892	1.0495	0.9764	1.416	1.6812	1.2743	1.3395	1.1219
931	3'-dephosphocoenzyme A	Cofactors, Prosthetic Groups, Electron Carriers	CoA metabolism	18289	LC/MS Neg	100000138	2013	686.142	3633-59-8	444485	C00882	HMDB01373	0.9723	0.9759	0.8575	1.3309	1.1224	1.1844	1.4859	0.9507	1.2594	1.0221
1689	3-hydroxy-3-methylglutarate	Secondary metabolism	Terpenoids	531	LC/MS Polar	112	2700	161.046	503-49-1	1662	C03761	HMDB00355	1.3876	1.4444	1.5343	1.9037	1.5604	1.4543	1.126	0.6598	0.693	0.4287
1691	3-hydroxy-3-methylglutaryl CoA	Secondary metabolism	Terpenoids	48010	LC/MS Neg	37	1465.1	454.571	103476-21-7	84	C00356	HMDB01375	1.0041	0.8766	1.3174	1.3614	1.3476	1.281	1.5313	0.927	0.8264	0.6754
618	3-hydroxybutyrate (BHBA)	Lipids	Free fatty acid	542	LC/MS Polar	254	1443.3	103.04	625-72-9	441	C01089	HMDB00357	1.0895	1.0044	1.7726	1.3567	1.3909	1.043	0.9956	0.6017	0.8863	0.6774
532	3-hydroxydecanoate	Lipids	Free fatty acid	22053	LC/MS Neg	100000997	4634.7	187.134	5561-87-5	26612		HMDB02203	1.297	0.978	1.5683	1.917	2.3063	1.022	1.2646	0.8739	0.9152	0.8243
533	3-hydroxylaurate	Lipids	Free fatty acid	32457	LC/MS Neg	100001112	5175	215.165	53941-38-1	94216		HMDB00387	0.7385	0.6225	0.8058	1.104	1.0619	0.9753	1.0247	0.6754	0.8216	0.6064
534	3-hydroxymyristate	Lipids	Free fatty acid	21158	LC/MS Neg	100000882	5335	243.197	3422-31-9	16064			0.448	0.4059	0.5734	0.6197	0.727	0.8517	1.5162	0.9253	1.0543	0.7958
535	3-hydroxyoctanoate	Lipids	Free fatty acid	22001	LC/MS Neg	100000773	3446	159.103	88930-08-9	26613		HMDB01954	1.4257	1.0255	1.342	1.809	2.067	1.2891	1.1734	0.9994	1.0006	0.7696
536	3-hydroxypalmitate	Lipids	Free fatty acid	27503	LC/MS Neg	100000983	5476	271.228	928-17-6	301590		HMDB10734	0.3093	0.31	0.3351	0.4648	0.4844	0.7101	1.6617	1.0448	1.0348	0.752
615	3-hydroxystearate	Lipids	Free fatty acid	52938	LC/MS Neg	100008933	5674	299.259	45261-96-9	5282907			0.349	0.2221	0.4276	0.3844	0.3604	0.4781	1.0504	0.5528	0.5353	0.4912
840	3-ketosphinganine	Lipids	Sphingolipid	34381	LC/MS Pos Late	100001436	1400	300.29	18944-28-0	631	C02934	HMDB01480	0.5166	0.5092	0.5516	0.5739	0.4674	0.4723	0.6255	0.5045	0.6558	0.676
248	3-methyl-2-oxobutyrate	Amino acid	Branched Chain Amino Acids (pyruvate derived)	44526	LC/MS Polar	100000936	911	115.04	3715-29-5	49	C00141	HMDB00019	1	0.8087	0.3366	0.7848	0.8348	1.1992	1.2482	1.0753	0.8641	0.7638
249	3-methyl-2-oxovalerate	Amino acid	Branched Chain Amino Acids (pyruvate derived)	15676	LC/MS Neg	100000036	2064.2	129.056	1460-34-0;51829-07-3	47	C00671	HMDB03736	0.3377	0.8777	0.3377	0.6717	0.5426	1.1162	1.1016	1.1855	0.8984	0.5903
161	3-methylhistidine	Amino acid	Glutamate family (alpha-ketoglutarate derived)	15677	LC/MS Pos Early	100000042	2670	170.092	368-16-1	64969	C01152	HMDB00479	0.8773	0.7605	0.756	1.0679	0.9987	1.2783	1.3267	0.7979	0.9046	0.8357
357	3-phosphoglycerate	Carbohydrate	Calvin cycle and pentose phosphate	1414	LC/MS Neg	132	583	184.986	80731-10-8	724	C00597	HMDB00807	0.8527	1.4747	1.1049	1.6014	1.4576	1.0357	1.1762	0.9142	1.1018	0.9643
162	4-acetamidobutanoate	Amino acid	Glutamate family (alpha-ketoglutarate derived)	1558	LC/MS Polar	1113	1925	144.067	3025-96-5	18189	C02946	HMDB03681	0.8531	1.1434	1.0058	1.5201	1.3787	1.2129	1.3503	1.0852	1.1486	0.9009
213	4-guanidinobutanoate	Amino acid	Glutamate family (alpha-ketoglutarate derived)	15681	LC/MS Pos Early	100000096	2320	146.092	463-003;463-00-3	500	C01035	HMDB03464	0.9112	0.9672	1.1817	1.2965	1.2178	1.1404	1.2229	0.9267	1.0328	0.8757
164	4-hydroxybutyrate (GHB)	Amino acid	Glutamate family (alpha-ketoglutarate derived)	34585	LC/MS Polar	100001507	1765	103.04	502-85-2	10413	C00989	HMDB00710	1.2838	1.7077	1.8611	1.9993	1.8444	3.0579	5.737	3.5698	5.0292	4.8474
37	4-hydroxyphenylpyruvate	Amino acid	Aromatic amino acid metabolism (PEP derived)	1669	LC/MS Neg	1141	1690.1	179.035	156-39-8	979	C01179	HMDB00707	0.6346	0.5355	0.9711	0.782	0.761	0.8001	1.1163	0.9219	1.1603	0.875
215	4-imidazoleacetate	Amino acid	Glutamate family (alpha-ketoglutarate derived)	32349	LC/MS Pos Early	100001207	2055	127.05	645-65-8	96215	C02835	HMDB02024	0.5538	0.5538	0.5538	0.5538	0.5538	0.5538	0.5817	0.5538	0.6545	0.5746
250	4-methyl-2-oxopentanoate	Amino acid	Branched Chain Amino Acids (pyruvate derived)	22116	LC/MS Neg	100000551	2170	129.056	816-66-0	70	C00233	HMDB00695	0.3155	0.3155	0.3155	0.3155	0.3155	0.4742	0.3155	0.3924	0.4096	0.3155
988	5-(2-Hydroxyethyl)-4-methylthiazole	Cofactors, Prosthetic Groups, Electron Carriers	Thiamine metabolism	27673	LC/MS Pos Early	100000098	2310	144.048	137-00-8	1136	C04294		1.2289	0.9948	1.1321	1.3532	1.3163	1.7582	1.5113	1.0198	1.0204	0.6762
236	5-aminolevulinate	Amino acid	Branched Chain Amino Acids (OAA derived)	2290	LC/MS Pos Early	1306	2049	132.066	5451-09-02	137	C00430	HMDB01149	1.3414	0.7874	0.6455	1.1075	1.0407	0.8452	1.375	1.2963	1.0653	0.7864
166	5-aminovalerate	Amino acid	Glutamate family (alpha-ketoglutarate derived)	18319	LC/MS Pos Early	100000454	2220	118.086	660-88-8	138	C00431	HMDB03355	1.2088	1.3684	1.4366	1.8476	1.7652	1.3867	1.1853	0.956	1.0476	0.8277
540	5-dodecenoate (12:1n7)	Lipids	Free fatty acid	33968	LC/MS Neg	100001232	5224	197.155	2430-94-6	5312378		HMDB00529	1.3996	1.3291	1.8	2.2792	1.8333	0.949	1.0628	0.6514	0.8283	0.6418
251	5-hydroxylysine	Amino acid	Branched Chain Amino Acids (pyruvate derived)	15685	LC/MS Pos Early	100000054	2790	163.108	13204-98-3	1029	C16741	HMDB00450	0.6295	0.8428	0.8967	1.0527	0.9695	0.8645	1.1005	0.8307	0.9782	0.8081
1565	5-hydroxymethyl-2-furoic acid	Secondary metabolism	Furan metabolism	42040	LC/MS Neg	100003954	962	141.019	6338-41-6	80642	C20448	HMDB02432	0.9251	1.0207	1.2518	1.2681	1.2275	0.5597	0.6784	0.5045	0.531	0.4178
1563	5-hydroxymethylfurfural	Secondary metabolism	Furan metabolism	37429	LC/MS Neg	100002057	2000	125.024	67-47-0	237332	C11101	HMDB34355	1.4803	0.5278	1.0289	0.5124	0.6801	0.4528	0.7749	0.5817	0.5449	0.3362
1081	5-methylcytidine	Nucleotide	Pyrimidine metabolism	22119	LC/MS Pos Early	100000763	2227	258.108	2140-61-6	92918		HMDB00982	0.5853	0.8513	0.9257	0.8143	0.6938	1.6478	1.4781	1.9863	1.8882	1.2592
283	5-methylthioadenosine (MTA)	Amino acid	Amines and polyamines	1419	LC/MS Pos Early	212	2752	298.097	2457-80-9	439176	C00170	HMDB01173	1.2377	1.1049	0.9757	1.7254	1.5974	3.6446	3.6554	2.3421	2.4443	1.7287
1083	5-methyluridine (ribothymidine)	Nucleotide	Pyrimidine metabolism	35136	LC/MS Neg	100001446	1778.1	257.078	1463-10-1	445408		HMDB00884	0.4051	0.4809	0.6062	0.5801	0.4838	1.4418	1.488	1.5763	1.5021	1.0608
295	5-oxoproline	Amino acid	Glutathione metabolism	1494	LC/MS Neg	1021	738.5	128.035	98-79-3	7405	C01879	HMDB00267	0.7345	0.8582	1.0536	1.2257	1.0283	1.0141	1.0917	0.8313	1.0107	0.8024
137	6-oxopiperidine-2-carboxylic acid	Amino acid	Aspartate family (OAA derived)	43231	LC/MS Neg	100004499	964.5	142.051	34622-39-4	3014237			0.8198	0.9708	1.0292	1.3437	1.2398	0.6355	0.6414	0.4361	0.3547	0.2189
512	6-phosphogluconate	Carbohydrate	Sucrose, glucose,fructose metabolism	15442	LC/MS Pos Early	100000341	540	259.021	921-62-0;53411-70-4	91493	C00345	HMDB01316	0.6313	1.0558	1.3368	1.4367	1.1564	1.6401	1.6543	1.0908	1.1561	0.9621
1024	7-methylguanine	Nucleotide	Purine metabolism	35114	LC/MS Pos Early	100001456	2175	166.072	578-76-7	11361	C02242	HMDB00897	1.416	1.7265	1.8538	2.1481	2.024	0.6037	0.5736	0.452	0.4178	0.2566
617	9-hydroxystearate	Lipids	Free fatty acid	47120	LC/MS Neg	100005834	5384	299.259	25498-28-6	9570127			0.1743	0.2473	0.339	0.5237	0.5382	0.6151	1.1245	0.6489	0.725	0.4991
340	acetyl CoA	Carbohydrate	Glycolysis	43840	LC/MS Neg	1830	1691	403.556	102029-73-2	444493	C00024	HMDB01206	1.0466	0.9553	1.2422	1.5489	1.33	1.5305	1.9111	1.2574	1.3168	0.9999
872	acetylcarnitine	Lipids	Fatty acid conjugate	32198	LC/MS Pos Early	100000802	2282	204.123	5080-50-2	1	C02571	HMDB00201	0.5631	0.6605	0.7332	0.9243	0.8469	0.9904	1.362	1.0451	1.2128	0.9088
838	acetylcholine	Lipids	Choline metabolism	18790	LC/MS Pos Early	1749	2220	146.118	60-32-1				0.5554	0.7485	0.7496	0.8701	0.9871	0.3635	0.646	0.6286	0.7939	1.0129
963	acetylphosphate	Cofactors, Prosthetic Groups, Electron Carriers	Oxidative phosphorylation	15488	LC/MS Neg	1211	600	138.98	94249-01-1	186	C00227	HMDB01494	0.2465	0.3387	0.4079	0.2465	0.5637	1.5724	1.4537	1.2751	0.6363	0.7103
342	aconitate [cis or trans]	Carbohydrate	TCA cycle	46173	LC/MS Neg	100001359	580	173.009			C00417	HMDB00072	1.0336	1.099	0.8008	0.8033	0.6938	2.115	1.689	1.6266	1.6459	1.2632
1027	adenine	Nucleotide	Purine metabolism	554	LC/MS Neg	880	1680	134.047	73-24-5	190	C00147	HMDB00034	0.2035	0.2047	1.159	0.841	0.4894	0.5689	0.8324	0.4258	0.5317	0.5231
1028	adenosine	Nucleotide	Purine metabolism	555	LC/MS Pos Early	798	2169	268.104	58-61-7	60961	C00212	HMDB00050	1.2233	1.161	0.8906	1.1854	1.2151	1.1979	1.1216	0.9665	1.0335	0.7626
1029	adenosine 2'-monophosphate (2'-AMP)	Nucleotide	Purine metabolism	36815	LC/MS Neg	100001694	1497.7	346.056	130-49-4	94136	C00946	HMDB11617	0.6197	0.3639	0.6613	0.5941	1.1067	0.789	0.988	1.1467	0.9904	0.9245
1030	adenosine 3',5'-cyclic monophosphate (cAMP)	Nucleotide	Purine metabolism	2831	LC/MS Neg	207	1952.2	328.045	60-92-4	6076	C00575	HMDB00058	0.8793	0.7949	0.9364	0.9954	1.0046	0.7152	0.7041	0.7204	0.657	0.606
1031	adenosine 3'-monophosphate (3'-AMP)	Nucleotide	Purine metabolism	35142	LC/MS Neg	100001449	1245	346.056	84-21-9	41211	C01367	HMDB03540	0.4374	0.5197	0.5086	0.5063	0.6051	0.6237	0.7029	0.6905	0.7524	0.5732
1032	adenosine 5'-diphosphate (ADP)	Nucleotide	Purine metabolism	3108	LC/MS Neg	208	680	426.022	20398-34-9	6022	C00008	HMDB01341	0.4651	0.7007	1.1024	1.1077	0.8717	0.7838	1.0754	0.7392	0.857	0.8029
938	adenosine 5'-diphosphoribose (ADP-ribose)	Cofactors, Prosthetic Groups, Electron Carriers	Nicotinate and nicotinamide metabolism	558	LC/MS Neg	215	920	558.064	68414-18-6	192	C00301	HMDB01178	0.3134	0.4255	0.5732	1.0115	0.4238	1.3069	1.8911	1.2627	1.5968	1.5332
1033	adenosine 5'-monophosphate (AMP)	Nucleotide	Purine metabolism	32342	LC/MS Neg	209	822	346.056	149022-20-8	6083	C00020	HMDB00045	0.9847	0.9839	1.3144	1.4198	1.3153	1.1616	1.5253	1.0444	1.1986	1.0153
1034	adenosine-2',3'-cyclic monophosphate	Nucleotide	Purine metabolism	37467	LC/MS Neg	72	1793	328.045	37063-35-7	2024	C02353	HMDB11616	0.2783	0.288	0.2912	0.379	0.3244	1.0213	1.2537	0.8599	1.1012	1.0633
1036	adenylosuccinate	Nucleotide	Purine metabolism	18360	LC/MS Neg	1303	560	230.53	19046-78-7	195	C03794	HMDB00536	1.1603	0.9757	1.4526	1.8249	1.602	0.9987	1.5399	0.8793	1.3989	1.3033
284	agmatine	Amino acid	Amines and polyamines	15496	LC/MS Pos Early	100000103	3057	131.129	2482-00-0	199	C00179	HMDB01432	0.9987	0.9311	1.1476	1.1125	0.9062	0.9728	1.0013	0.8869	0.7627	0.6281
1063	AICA ribonucleotide	Nucleotide	Purine metabolism	38325	LC/MS Pos Early	216	797	339.07	3031-94-5	65110	C04677	HMDB01517	0.4356	0.4356	0.4356	0.4356	0.4356	0.4356	0.4356	0.4356	0.4356	0.4356
102	alanine	Amino acid	Aspartate family (OAA derived)	1126	LC/MS Pos Early	811	1700	90.055	56-41-7	5950	C00041	HMDB00161	0.7368	0.8493	0.8807	1.0449	0.9495	1.4328	1.5564	1.2214	1.3797	1.1654
1131	alanylleucine	Peptide	Dipeptide	37093	LC/MS Pos Early	100001890	3055	203.139	1638-60-4	259583		HMDB28691	0.3976	0.3835	0.5759	0.7256	0.6408	1.1584	0.944	0.7849	0.8342	0.7386
103	allo-threonine	Amino acid	Aspartate family (OAA derived)	15142	LC/MS Pos Early	100000272	1424	120.066	28954-12-3	99289	C05519	HMDB04041	0.5542	0.7142	0.7151	0.8327	0.7774	0.7797	0.8025	0.7613	0.9941	0.8315
253	alpha-hydroxyisocaproate	Amino acid	Branched Chain Amino Acids (pyruvate derived)	22132	LC/MS Neg	100000706	1840	131.071	10303-64-7	83697	C03264	HMDB00746	1.0303	0.9505	1.1751	1.2686	1.2345	0.9888	1.0917	0.8277	0.9293	0.7238
254	alpha-hydroxyisovalerate	Amino acid	Branched Chain Amino Acids (pyruvate derived)	46537	LC/MS Polar	100001300	1052	117.056	600-37-3	99823		HMDB00407	0.8191	0.8578	1.1746	1.2205	1.0925	0.8682	0.9316	0.8013	0.8073	0.6237
343	alpha-ketoglutarate	Carbohydrate	TCA cycle	528	LC/MS Polar	93	2700	145.014	305-72-6;328-50-7;22202-68-2	51	C00026	HMDB00208	0.6029	0.9223	1.291	1.3353	0.89	1.4506	1.693	1.3441	1.582	1.2569
414	arabitol/xylitol	Carbohydrate	Amino sugar and nucleotide sugar	48885	LC/MS Polar	100006430	1932.4	151.061					0.794	1.0367	0.9479	1.3448	0.9981	2.6739	2.8759	2.4265	2.551	2.0239
411	arabonate/xylonate	Carbohydrate	Amino sugar and nucleotide sugar	48255	LC/MS Polar	100006115	2664.6	165.04					0.6503	1.6875	0.7352	1.7383	1.0828	1.8413	0.5805	0.7736	1.0612	1.2554
544	arachidate (20:0)	Lipids	Free fatty acid	1118	LC/MS Neg	893	6295	311.296	506-30-9	10467	C06425	HMDB02212	1.0009	0.7531	0.9113	1.0622	1.1154	0.602	1.087	0.7363	0.8271	0.8338
545	arachidonate (20:4n6)	Lipids	Free fatty acid	1110	LC/MS Neg	229	5535	303.233	506-32-1	444899	C00219	HMDB01043	0.9863	0.7674	1.0494	1.2441	1.3678	0.7051	2.0635	1.0443	0.9171	0.6081
167	arginine	Amino acid	Glutamate family (alpha-ketoglutarate derived)	1638	LC/MS Pos Early	231	2825	175.119	1119-34-2	232	C00062	HMDB00517	0.9739	1.0597	1.073	1.374	1.2807	1.0904	1.1643	0.8192	0.9181	0.6835
168	argininosuccinate	Amino acid	Glutamate family (alpha-ketoglutarate derived)	15497	LC/MS Pos Early	232	2745	291.13	156637-58-0	16950;828	C03406	HMDB00052	1.579	0.9977	1.1862	1.7837	1.6064	0.4192	0.6444	0.2851	1.0697	1.4588
104	asparagine	Amino acid	Aspartate family (OAA derived)	512	LC/MS Pos Early	917	1225	133.061	70-47-3	6267	C00152	HMDB00168	0.7926	0.8906	0.9653	1.1522	1.0897	1.3516	1.3952	1.1017	1.2097	0.9425
105	aspartate	Amino acid	Aspartate family (OAA derived)	443	LC/MS Pos Early	234	1165	134.045	56-84-8	5960	C00049	HMDB00191	0.6922	0.7486	0.8304	0.8939	0.8252	0.8602	1.1699	1.0771	1.2875	1.0838
1443	benzoate	Secondary metabolism	Benzenoids	15778	LC/MS Neg	100000008	1750	121.029	65-85-0	243	C00180	HMDB01870	2.1365	0.8081	1.7506	1.3915	2.204	4.8061	7.8305	1.4235	8.8302	2.2469
2	betaine	Amino acid	Serine family (phosphoglycerate derived)	3141	LC/MS Pos Early	799	1064	118.086	107-43-7	247	C00719	HMDB00043	0.7628	0.8618	1.0008	1.131	1.0551	1.47	1.6779	1.2543	1.511	1.2643
986	biotin	Cofactors, Prosthetic Groups, Electron Carriers	Biotin metabolism	568	LC/MS Pos Early	251	2253	245.095	58-85-5	171548	C00120	HMDB00030	0.4049	0.4485	0.7776	0.4009	0.7785	1.5032	1.6869	1.0085	1.5904	0.8979
548	caprate (10:0)	Lipids	Free fatty acid	1642	LC/MS Neg	888	5090.7	171.139	112-37-8	2969	C01571	HMDB00511	1.4199	1.1169	1.5407	1.9203	2.0153	0.5886	0.8792	0.5272	0.629	0.5268
549	caproate (6:0)	Lipids	Free fatty acid	32489	LC/MS Neg	926	2713.7	115.076	142-62-1	8892	C01585	HMDB00535	1.0866	1.0299	0.9792	1.2884	1.27	0.8376	1.4293	0.928	1.1334	0.7788
550	caprylate (8:0)	Lipids	Free fatty acid	32492	LC/MS Neg	932	4362	143.108	124-07-2	379	C06423	HMDB00482	1.2111	1.107	1.0317	1.1277	1.2465	0.8513	0.9787	0.6644	0.8844	0.676
968	carnitine	Cofactors, Prosthetic Groups, Electron Carriers	Carnitine metabolism	15500	LC/MS Pos Early	100000007	1978	162.112	461-05-2	10917	C00318	HMDB00062	0.6492	0.8048	0.973	1.1678	1.027	1.0284	1.3379	0.8873	1.1687	0.8217
812	choline	Lipids	Phospholipids	15506	LC/MS Pos Early	1256	1961	104.107	67-48-1	305	C00114	HMDB00097	0.8948	1.1388	0.6713	0.8681	0.9335	1.9568	1.7782	1.7347	1.9677	1.4667
518	citraconate/glutaconate	Carbohydrate	C5 branched dibasic acid metabolism	47076	LC/MS Polar	100006438	2600	129.019					1.0392	1.1304	1.3535	1.3158	1.0842	1.8047	1.9062	1.2135	1.4587	1.0754
345	citrate	Carbohydrate	TCA cycle	1564	LC/MS Neg	1124	582	191.02	77-92-9	311	C00158	HMDB00094	0.8872	0.9148	1.1639	1.2929	1.1179	1.0082	1.2087	0.8748	0.9918	0.7967
933	coenzyme A	Cofactors, Prosthetic Groups, Electron Carriers	CoA metabolism	46322	LC/MS Neg	270	1448	382.55	85-61-0;18439-24-2	317	C00010	HMDB01423	1.2172	0.9761	1.5429	1.3306	1.26	1.3388	1.6048	1.0034	1.1819	1.1923
3	cystathionine	Amino acid	Serine family (phosphoglycerate derived)	15705	LC/MS Pos Early	310	2270	223.075	535-34-2	439258	C02291	HMDB00099	0.8793	1.1457	0.8558	1.2341	1.1474	0.8109	0.7822	0.9358	0.9593	0.6823
4	cysteine	Amino acid	Serine family (phosphoglycerate derived)	1868	LC/MS Pos Early	800	1488	122.027	52-90-4;56-89-3	5862	C00097	HMDB00574	1.0434	0.9664	0.8256	1.1687	1.1736	1.3834	1.2594	1.0482	1.0647	0.8333
296	cysteine-glutathione disulfide	Amino acid	Glutathione metabolism	35159	LC/MS Pos Early	100001437	2465	427.095	13081-14-6	4247235		HMDB00656	0.9774	1.0302	1.3878	1.7284	1.8016	1.0967	1.4122	1.0286	1.34	0.9738
305	cysteinylglycine	Amino acid	Glutathione metabolism	35637	LC/MS Pos Early	278	2132	179.048	19246-18-5	439498	C01419	HMDB00078	1.1564	0.8375	0.9117	1.3837	1.4884	1.8918	1.6464	1.0851	1.1096	1.0752
6	cystine	Amino acid	Serine family (phosphoglycerate derived)	56	LC/MS Pos Early	279	2000	241.031	56-89-3	67678	C00491	HMDB00192	0.2652	0.5535	1.3035	1	0.6948	0.1307	0.1828	0.1392	0.2379	0.2219
1085	cytidine	Nucleotide	Pyrimidine metabolism	514	LC/MS Neg	827	1325	242.078	65-46-3	6175	C00475	HMDB00089	0.788	0.8015	1.063	1.2105	1.2216	1.8058	1.8011	1.5453	1.5958	1.2734
1089	cytidine 2',3'-cyclic monophosphate	Nucleotide	Pyrimidine metabolism	37465	LC/MS Neg	73	937	304.034	15718-51-1	417654	C02354	HMDB11691	0.3088	0.4409	0.3706	0.4886	0.6065	0.7164	0.7132	0.6742	0.9975	0.8134
1087	cytidine 3'-monophosphate (3'-CMP)	Nucleotide	Pyrimidine metabolism	2959	LC/MS Polar	105	4000	322.045	84-52-6	66535	C05822		0.6636	0.9884	0.8357	0.9329	0.7014	0.759	0.8917	1.1286	1.4188	1.1205
839	cytidine 5'-diphosphocholine	Lipids	Choline metabolism	34418	LC/MS Pos Early	1220	725	489.115	33818-15-4	13804	C00307	HMDB01413	0.776	0.7167	0.994	1.3238	1.3416	1.1675	1.5118	1.006	1.227	1.1365
1086	cytidine 5'-monophosphate (5'-CMP)	Nucleotide	Pyrimidine metabolism	2372	LC/MS Pos Early	282	835	324.059	63-37-6	6131	C00055	HMDB00095	1.3738	1.3176	1.4358	1.7965	1.626	1.378	1.5536	1.1239	1.3056	1.0076
759	cytidine-5'-diphosphoethanolamine	Lipids	Phospholipids	34410	LC/MS Polar	100001407	4210	445.053	72842-05-8	123727	C00570	HMDB01564	3.0316	3.4779	3.6679	4.7776	3.7629	2.677	3.9051	2.4659	2.8732	2.1239
1088	cytosine	Nucleotide	Pyrimidine metabolism	573	LC/MS Pos Early	881	2060	112.051	71-30-7	597	C00380	HMDB00630	1.0388	1.0264	0.7641	1.2534	1.246	1.3565	1.0069	1.1193	1.2876	0.9109
969	deoxycarnitine	Cofactors, Prosthetic Groups, Electron Carriers	Carnitine metabolism	36747	LC/MS Pos Early	100001662	2052	146.118	6249-56-5	134	C01181	HMDB01161	0.6758	0.5481	0.6142	0.7708	0.7189	1.2284	1.5069	1.0907	1.3583	0.9892
553	dihomo-linoleate (20:2n6)	Lipids	Free fatty acid	17805	LC/MS Neg	1231	5730	307.264	2091-39-6	6439848	C16525	HMDB05060	1.0815	0.635	1.1977	1.3116	1.3277	0.5566	1.837	0.9254	0.7713	0.695
554	dihomo-linolenate (20:3n3 or n6)	Lipids	Free fatty acid	35718	LC/MS Neg	100001739	5596	305.249	17046-59-2	5280581	C03242	HMDB02925	1.435	0.8662	0.8415	1.2617	1.9503	0.6616	2.5676	1.2272	0.9634	0.7939
358	dihydroxyacetone phosphate (DHAP)	Carbohydrate	Calvin cycle and pentose phosphate	15522	LC/MS Pos Early	309	539	171.005	102783-56-2	668	C00111	HMDB01473	0.9328	1.3854	1.0249	1.5857	1.3594	1.446	1.9754	1.242	1.4295	1.3362
154	dimethyl sulfone	Amino acid	Aspartate family (OAA derived)	43424	LC/MS Pos Early	100004284	832	95.0161	67-71-0	6213	C11142	HMDB04983	1.0921	0.9979	1.6408	1.945	1.5071	0.3724	0.3724	0.3724	0.3724	0.3724
172	dimethylarginine (SDMA + ADMA)	Amino acid	Glutamate family (alpha-ketoglutarate derived)	36808	LC/MS Pos Early	100001810	2850	203.15	102783-24-4	123831	C03626	HMDB01539	0.7033	0.8147	0.7592	1.0636	1.0298	1.6219	1.4813	1.2012	1.2926	0.9271
560	eicosenoate (20:1)	Lipids	Free fatty acid	33587	LC/MS Neg	100001335	5950	309.28		5282768		HMDB02231	1.1497	0.6659	1.1956	1.1977	1.1862	0.4355	1.257	0.602	0.5075	0.6336
859	ergosterol	Lipids	Sterols	27553	LC/MS Pos Late	100001020	2420	379.336	57-87-4	444679	C01694	HMDB00878	0.7887	0.677	0.7312	0.7581	0.5922	0.8866	1.1127	0.6497	0.9408	0.8587
378	erythritol	Carbohydrate	Amino sugar and nucleotide sugar	20699	LC/MS Neg	100000846	729	121.051	149-32-6	222285	C00503	HMDB02994	0.8215	1.1136	1.0687	1.0697	0.9912	1.1228	1.3167	1.1738	1.5232	1.2661
379	erythronate*	Carbohydrate	Amino sugar and nucleotide sugar	42420	LC/MS Polar	100001320	2186	135.03	88759-55-1	2781043		HMDB00613	1.3511	1.1907	1.6566	1.7387	1.4765	1.2764	1.7807	1.2146	1.4365	1.0961
970	flavin adenine dinucleotide (FAD)	Cofactors, Prosthetic Groups, Electron Carriers	Riboflavin and FAD metabolism	2134	LC/MS Neg	327	2425	784.15	146-14-5;84366-81-4	643975	C00016	HMDB01248	0.8261	0.8145	0.9938	1.0858	1.0032	1.4824	1.6034	1.0125	1.1898	0.9359
972	flavin mononucleotide (FMN)	Cofactors, Prosthetic Groups, Electron Carriers	Riboflavin and FAD metabolism	15797	LC/MS Neg	100000251	2390	455.097	130-40-5	710	C00061	HMDB01520	0.5037	0.5248	0.6021	0.5826	0.6818	1.3441	1.1982	0.9852	1.1994	1.0148
447	fructose	Carbohydrate	Sucrose, glucose,fructose metabolism	48195	LC/MS Polar	878	2022.2	225.062	57-48-7	5984	C00095	HMDB00660	0.6943	1.0661	1.2095	1.2521	1.0252	1.0022	1.3803	1.0712	1.3145	0.9978
328	fructose 1,6-bisphosphate	Carbohydrate	Glycolysis	15926	LC/MS Neg	1253	553.1	338.989	38099-82-0;103213-44-1	172313	C05378	HMDB01058	0.2808	0.6075	0.9045	1.0606	0.7783	1.2879	1.6335	0.9394	1.0998	0.9226
380	fucose	Carbohydrate	Amino sugar and nucleotide sugar	15587	LC/MS Polar	918	1626.4	209.067	2438-80-4	19466	C01018	HMDB00174	1.3443	1.2261	1.221	1.5443	1.489	0.9301	1.2425	0.9489	1.2181	1.1301
863	fucosterol	Lipids	Sterols	21187	LC/MS Pos Late	100000930	2688	395.367	17605-67-3	5281328	C08817	HMDB02374	0.8554	0.314	0.5419	0.5893	0.4312	1.3876	1.2852	1.0625	1.1111	0.8971
346	fumarate	Carbohydrate	TCA cycle	1643	LC/MS Polar	330	3084	115.004	100-17-8	444972	C00122	HMDB00134	1.1754	1.4872	1.4093	1.7689	1.4595	1.2385	1.3875	1.0999	1.3665	1.077
451	galactonate	Carbohydrate	Sucrose, glucose,fructose metabolism	27719	LC/MS Polar	100001026	3085	195.051	299-28-5	128869	C00880	HMDB00565	0.9971	1.5649	1.4696	1.448	0.9517	0.7857	1.8722	1.3892	0.8812	1.1723
174	gamma-aminobutyrate (GABA)	Amino acid	Glutamate family (alpha-ketoglutarate derived)	1416	LC/MS Pos Early	141	2048	104.071	56-12-2	119	C00334	HMDB00112	0.8951	1.0025	1.0488	1.3336	1.2444	1.1555	1.2366	0.9314	1.0386	0.802
297	gamma-glutamyl-2-aminobutyrate	Amino acid	Glutathione metabolism	37092	LC/MS Pos Early	100001502	2380	233.113					0.5712	0.7328	0.7328	1.0192	0.9507	1.6501	1.2729	0.9808	1.0939	0.8114
306	gamma-glutamylalanine	Amino acid	Glutathione metabolism	37063	LC/MS Pos Early	100001843	1986	219.098	5875-41-2	440103		HMDB29142	0.3194	0.5573	0.5384	0.6194	0.5705	1.6618	0.8764	0.8634	0.9176	0.6099
320	gamma-glutamylcysteine	Amino acid	Glutathione metabolism	1778	LC/MS Pos Early	1036	2118	251.07	636-58-8	842	C00669	HMDB01049	0.6145	0.7339	0.6082	0.8216	0.7798	1.7757	1.3594	1.2354	1.408	1.1236
313	gamma-glutamyl-epsilon-lysine	Amino acid	Glutathione metabolism	33934	LC/MS Pos Early	100001262	2717	276.155	17105-15-6	65254;14284565		HMDB03869	0.4929	0.4988	0.8052	0.7988	0.7713	1.1274	1.4896	0.9841	1.2261	0.9421
307	gamma-glutamylglutamate	Amino acid	Glutathione metabolism	36738	LC/MS Pos Early	331	1775	277.103	1116-22-9	92865	C05282	HMDB11737	0.3683	0.4001	0.4532	0.4428	0.3696	0.85	1.0121	0.7406	0.9466	0.7749
308	gamma-glutamylglutamine	Amino acid	Glutathione metabolism	2730	LC/MS Pos Early	1140	1430	276.119	10148-81-9	150914	C05283	HMDB11738	0.7541	0.8454	0.9626	1.0768	1.0245	1.3483	1.2727	1.0125	1.1013	0.9137
309	gamma-glutamylglycine	Amino acid	Glutathione metabolism	33949	LC/MS Pos Early	100001294	1535	205.082	1948-29-4	165527		HMDB11667	0.8182	0.8036	0.9917	1.2171	1.1256	1.0792	0.9657	0.738	0.8167	0.5936
310	gamma-glutamylhistidine	Amino acid	Glutathione metabolism	18245	LC/MS Pos Early	1235	2740	285.119	37460-15-4	7017195			0.4397	0.4569	0.5153	0.6376	0.558	1.6468	2.0045	1.4938	1.5318	1.2725
311	gamma-glutamylisoleucine*	Amino acid	Glutathione metabolism	34456	LC/MS Pos Early	100001485	2940	261.144		14253342		HMDB11170	0.5012	0.5678	0.6602	0.7297	0.5757	1.3808	1.3633	1.0962	1.2005	1.0004
312	gamma-glutamylleucine	Amino acid	Glutathione metabolism	18369	LC/MS Neg	1268	1685	259.13	2566-39-4	151023		HMDB11171	0.4426	0.5589	0.6985	0.719	0.6287	1.2772	1.4246	1.0136	1.299	0.9864
314	gamma-glutamylmethionine	Amino acid	Glutathione metabolism	44872	LC/MS Pos Early	100001313	2640	279.101	17663-87-5	7009567		HMDB29155	0.4536	0.6866	0.5413	0.6391	0.689	1.8433	1.7094	1.5905	1.6621	1.404
315	gamma-glutamylphenylalanine	Amino acid	Glutathione metabolism	33422	LC/MS Neg	100000491	1825	293.114	7432-24-8	111299		HMDB00594	0.352	0.3362	0.3579	0.5303	0.3496	1.0291	1.263	0.8497	0.8566	0.8814
316	gamma-glutamylthreonine*	Amino acid	Glutathione metabolism	33364	LC/MS Pos Early	100001314	1750	249.108	5652-48-2			HMDB29159	0.5452	0.6311	0.6818	0.6944	0.6444	1.1959	0.951	0.7555	0.8723	0.9093
317	gamma-glutamyltryptophan	Amino acid	Glutathione metabolism	33947	LC/MS Neg	100001295	1960	332.125	66471-20-3	3989307		HMDB29160	0.4383	0.6971	0.5558	0.8017	0.6466	1.7913	1.7614	1.2067	1.5426	1.242
318	gamma-glutamyltyrosine	Amino acid	Glutathione metabolism	2734	LC/MS Pos Early	1102	2508	311.124	7432-23-7	94340		HMDB11741	0.1357	0.1357	0.1357	0.1357	0.1357	0.5117	0.4284	0.3767	0.3235	0.5526
319	gamma-glutamylvaline	Amino acid	Glutathione metabolism	43829	LC/MS Pos Early	100001126	2700	247.129	2746-34-1	7015683		HMDB11172	0.5621	0.5224	0.727	0.7635	0.7324	1.0767	1.1	0.7468	0.7548	0.5882
513	gluconate	Carbohydrate	Sucrose, glucose,fructose metabolism	587	LC/MS Polar	338	2922	195.051	527-07-1	10690	C00257	HMDB00625	0.6824	1.0852	0.961	1.0376	0.7772	1.5675	1.5235	1.1967	1.3958	0.9916
384	glucosamine-6-phosphate	Carbohydrate	Amino sugar and nucleotide sugar	580	LC/MS Polar	290	4521.5	258.038	3616-42-0	439217	C00352	HMDB01254	1.3837	1.8164	1.2484	1.7061	1.1391	1.0455	1.2138	0.9545	1.167	1.0537
329	glucose	Carbohydrate	Glycolysis	48152	LC/MS Polar	572	2342	225.062	50-99-7	79025	C00031	HMDB00122	0.5308	1.0247	0.8748	0.8859	0.6851	0.9753	1.4996	1.458	2.006	1.619
330	glucose 1-phosphate	Carbohydrate	Glycolysis	15561	LC/MS Polar	1233	4277.1	259.022	56401-20-8	65533	C00103	HMDB01586	1.0038	1.3223	1.1626	1.759	1.2771	2.0504	2.2659	1.7218	2.1988	1.4981
331	glucose 6-phosphate	Carbohydrate	Glycolysis	31260	LC/MS Polar	291	4537	259.022	103192-55-8	5958	C00668	HMDB01401	2.7238	1.4253	2.2686	1.7141	1.953	1.3399	2.6402	1.9568	2.245	1.7658
175	glutamate	Amino acid	Glutamate family (alpha-ketoglutarate derived)	57	LC/MS Pos Early	561	1500	148.06	56-86-0	611	C00025	HMDB00148	0.5482	0.6199	0.6956	0.7374	0.6642	0.9546	1.2256	1.057	1.2157	1.0043
176	glutamate, gamma-methyl ester	Amino acid	Glutamate family (alpha-ketoglutarate derived)	33487	LC/MS Pos Early	100001103	2170	162.076	1499-55-4	68662			0.6175	0.7285	0.735	0.84	0.7983	0.958	1.1288	0.9649	1.1209	1.0312
177	glutamine	Amino acid	Glutamate family (alpha-ketoglutarate derived)	53	LC/MS Pos Early	563	1291	147.076	56-85-9	5961	C00064	HMDB00641	0.7728	1.0359	1.0359	1.317	1.2385	1.431	1.3339	1.0239	1.09	0.8209
922	glutarate (pentanedioate)	Lipids	Fatty acid, Dicarboxylate	396	LC/MS Polar	339	2900	131.035	110-94-1	743	C00489	HMDB00661	3.1539	5.5333	4.7301	5.7064	3.8105	2.7842	2.4602	1.7554	2.2802	1.8657
298	glutathione, oxidized (GSSG)	Amino acid	Glutathione metabolism	27727	LC/MS Pos Early	448	2667	613.159	103239-24-3	65359	C00127	HMDB03337	0.8968	0.6547	0.6085	0.9266	1.0426	2.3702	1.982	1.6821	1.6869	1.3343
299	glutathione, reduced (GSH)	Amino acid	Glutathione metabolism	2127	LC/MS Pos Early	496	2000	308.091	70-18-8	124886	C00051	HMDB00125	0.9492	0.8907	0.9483	1.3901	1.2877	2.0017	1.9622	1.4878	1.5409	1.1178
369	glycerate	Carbohydrate	Photorespiration	1572	LC/MS Polar	1052	2070.4	105.019	600-19-1	752	C00258	HMDB00139	0.9489	1.4967	1.0862	1.4058	1.2659	1.0189	1.0121	0.852	1.0011	0.8673
681	glycerol	Lipids	Glycerolipids	15122	LC/MS Neg	1254	758	91.0401	56-81-5	753	C00116	HMDB00131	0.8202	0.7598	1.1117	1.1723	1.0008	0.8945	1.1558	0.9206	1.039	0.621
717	glycerol 3-phosphate	Lipids	Phospholipids	43847	LC/MS Neg	100000258	613.2	171.006	29849-82-9	754	C00093	HMDB00126	1.0942	1.1592	1.0641	1.4156	1.3221	1.6839	2.1678	1.498	1.5995	1.3236
718	glycerophosphoethanolamine	Lipids	Phospholipids	37455	LC/MS Pos Early	100001620	659	216.063	33049-08-0	123874	C01233	HMDB00114	0.7688	0.9331	0.9418	1.1299	1.0349	0.9082	1.0316	0.8211	0.936	0.7422
803	glycerophosphoglycerol	Lipids	Phospholipids	48857	LC/MS Polar	100001619	2430	245.043		439964	C03274		1.1577	1.6981	1.7387	2.016	1.6797	2.096	2.2453	1.452	1.4895	0.9709
762	glycerophosphoinositol*	Lipids	Phospholipids	52307	LC/MS Neg	100001621	630	333.059	16824-65-0				1.2393	1.0117	1.6369	1.7772	1.6282	0.9481	1.3337	0.7063	0.7708	0.6873
719	glycerophosphorylcholine (GPC)	Lipids	Phospholipids	15990	LC/MS Pos Early	100000269	672	258.11	28319-77-9	71920	C00670	HMDB00086	1.0112	0.9888	1.1088	1.3583	1.2005	1.2417	1.4097	0.9777	1.133	0.8835
8	glycine	Amino acid	Serine family (phosphoglycerate derived)	58	LC/MS Pos Early	340	1375	76.0393	56-40-6	750	C00037	HMDB00123	0.908	1.0026	1.0109	1.2209	1.1446	1.2167	1.2597	0.9974	1.1549	0.9274
1155	glycylleucine	Peptide	Dipeptide	34398	LC/MS Pos Early	100001258	3059	189.123	869-19-2	92843	C02155	HMDB00759	0.9655	0.8987	0.7914	0.9884	0.995	1.1969	1.172	1.005	1.0656	0.8451
1164	glycylvaline	Peptide	Dipeptide	18357	LC/MS Pos Early	100000487	2734	175.108	1963-21-9	97417		HMDB28854	1.3498	1.5522	1.1465	1.4641	1.5124	1.178	1.2305	1.0589	0.9795	0.6562
1039	guanine	Nucleotide	Purine metabolism	32352	LC/MS Neg	172	1330	150.042	73-40-5	764	C00242	HMDB00132	1.9568	2.0056	1.0469	1.3605	1.5789	1.4056	1.1773	1.2431	1.2955	0.932
1040	guanosine	Nucleotide	Purine metabolism	1573	LC/MS Pos Early	1099	1728	284.099	118-00-3	6802	C00387	HMDB00133	1.2983	1.4445	1.0321	1.5506	1.4331	1.2235	0.9906	0.856	0.895	0.643
1070	guanosine 2'-monophosphate (2'-GMP)*	Nucleotide	Purine metabolism	52442	LC/MS Neg	100002733	1241	362.051		444571			0.9677	0.9503	1.0677	0.9049	0.8041	0.9056	1.0018	0.8158	0.821	0.8412
1060	guanosine 3'-monophosphate (3'-GMP)	Nucleotide	Purine metabolism	39786	LC/MS Neg	100002704	773.9	362.051	117-68-0	3522			0.2854	0.2854	0.2854	0.2854	0.2854	0.2854	0.2854	0.3954	0.2854	0.2854
1042	guanosine 5'- monophosphate (5'-GMP)	Nucleotide	Purine metabolism	2849	LC/MS Pos Early	347	800	364.065	5550-12-09	6804	C00144	HMDB01397	1.197	1.2303	1.2144	1.5375	1.3808	1.0321	1.1465	0.905	0.9679	0.7164
1043	guanosine-2',3'-cyclic monophosphate	Nucleotide	Purine metabolism	37139	LC/MS Neg	74	1480	344.04	15718-49-7	92823	C06194	HMDB11629	0.4324	0.4339	0.5607	0.5412	0.5452	0.5636	0.6833	0.5259	0.5816	0.5382
1424	harmane	Secondary metabolism	Alkaloids	27536	LC/MS Pos Early	100000799	3234	183.092	486-84-0	5281404	C09209		0.6511	0.5184	0.4661	0.4748	0.3903	0.6012	0.6017	0.416	0.4991	0.3733
1737	heptaethylene glycol	Xenobiotics	Chemicals	38154	LC/MS Pos Early	100002318	2163	327.201	5617-32-3	79718			0.8086	1.0447	1.3326	1.3737	1.204	1.0677	1.1504	0.954	1.0034	0.8679
1701	hexaethylene glycol	Xenobiotics	Chemicals	38133	LC/MS Pos Early	100002317	2029	283.175	2615-15-8	17472			1.0781	0.9455	1.256	1.1677	0.9489	0.8829	1.342	0.6526	0.9934	1.0027
867	hexanoylglycine	Lipids	Fatty acid conjugate	35436	LC/MS Neg	100001527	2900	172.098	24003-67-6	99463		HMDB00701	0.9605	0.8047	1.2939	1.4366	1.421	1.1457	1.38	0.9281	1.0526	0.8446
179	histidine	Amino acid	Glutamate family (alpha-ketoglutarate derived)	59	LC/MS Pos Early	355	2707	156.077	5934-29-2	6274	C00135	HMDB00177	0.6673	0.7661	0.7881	0.8253	0.7904	1.2121	1.4961	1.3319	1.5712	1.3317
229	histidinol	Amino acid	Glutamate family (alpha-ketoglutarate derived)	15316	LC/MS Pos Early	100000260	3041	142.097	1596-64-1	165271	C00860	HMDB03431	4.1209	4.9713	2.9926	4.1372	4.2913	9.6051	1.7372	0.8578	0.8445	0.7014
1347	histidylalanine	Peptide	Dipeptide	42027	LC/MS Pos Early	100003542	3014	227.114	16874-75-2	351667			0.5208	0.5361	0.5208	0.5208	0.5208	0.5208	0.5864	0.7117	0.5208	0.5208
135	homocitrate	Amino acid	Aspartate family (OAA derived)	39601	LC/MS Neg	100002554	578	205.035	320573-06-6	439459	C01251	HMDB03518	0.8324	1.0591	0.7986	1.0748	0.9875	1.1805	0.7115	0.5349	0.6281	0.4852
181	homocitrulline	Amino acid	Glutamate family (alpha-ketoglutarate derived)	22138	LC/MS Pos Early	100000963	1908	190.119	1190-49-4	65072	C02427	HMDB00679	0.4345	0.7022	0.4345	0.4345	0.4883	0.4345	0.8242	0.4345	0.4345	0.4345
9	homocysteine	Amino acid	Serine family (phosphoglycerate derived)	15128	LC/MS Pos Early	311	2155	136.043	454-29-5	778	C00155	HMDB00742	0.346	0.4594	0.2924	0.3753	0.5041	0.7677	0.5603	1.0058	0.9942	0.7791
108	homoserine	Amino acid	Aspartate family (OAA derived)	18351	LC/MS Polar	100000458	2875.8	118.051	672-15-1	12647	C00263	HMDB00719	0.4199	1.0498	0.6098	0.9852	0.6019	1.5237	1.3572	1.0199	1.4493	0.9733
109	homoserine lactone	Amino acid	Aspartate family (OAA derived)	15696	LC/MS Pos Early	100000262	1980	102.055	2185-02-06	445963	C02926		1.367	1.2179	1.3218	1.6484	1.6687	2.6683	2.4959	1.7632	1.8448	2.1564
1045	hypoxanthine	Nucleotide	Purine metabolism	3127	LC/MS Polar	171	1515.8	135.031	68-94-0	790	C00262	HMDB00157	0.3619	0.3214	0.5158	1.1911	1.1169	6.5546	9.7352	9.516	10.1868	7.6786
156	imidazole lactate	Amino acid	Glutamate family (alpha-ketoglutarate derived)	15716	LC/MS Pos Early	100000263	2040	157.061	14403-45-3	440129	C05568	HMDB02320	1.0149	0.8577	1.1961	1.2754	1.095	2.2155	3.6342	2.4681	2.6458	2.642
1388	indoleacetate	Hormone metabolism	Auxin metabolism	27513	LC/MS Neg	100001034	2200	174.056	6505-45-9	802	C00954	HMDB00197	0.5329	0.7116	0.752	1.014	0.986	1.1024	1.023	0.7602	0.9835	0.6426
46	indolelactate	Amino acid	Aromatic amino acid metabolism (PEP derived)	18349	LC/MS Neg	100000463	2286	204.067	832-97-3	92904	C02043	HMDB00671	1.1449	1.0086	1.5971	1.6466	1.4295	2.3271	2.9814	1.7878	2.1163	1.9774
1046	inosine	Nucleotide	Purine metabolism	1123	LC/MS Neg	361	1602.1	267.073	58-63-9	6021	C00294	HMDB00195	0.9175	0.8391	1.0062	1.682	1.7128	3.0375	3.5589	3.2072	3.3366	2.1502
1047	inosine 5'-monophosphate (IMP)	Nucleotide	Purine metabolism	2133	LC/MS Pos Early	362	650	349.054	4691-65-0	8582	C00130	HMDB00175	0.5578	0.6722	1.2052	2.7315	1.3481	0.1756	0.1756	0.1756	0.1756	0.1756
425	inositol 1-phosphate (I1P)	Carbohydrate	Inositol metabolism	43849	LC/MS Polar	370	4785	259.022	573-35-3;106032-59-1	440194	C04006	HMDB00213	1.8756	0.9989	2.7403	2.0598	1.9	0.8947	1.5585	0.9995	1.2995	1.1457
347	isocitrate	Carbohydrate	TCA cycle	12110	LC/MS Pos Early	1206	773	210.061	20226-99-7	1198	C00311	HMDB00193	0.2946	0.171	0.543	0.5482	0.3873	1.8854	1.5481	0.9204	0.8642	0.689
230	isoleucine	Amino acid	Branched Chain Amino Acids (OAA derived)	1125	LC/MS Neg	376	1419.1	130.087	73-32-5	6306	C00407	HMDB00172	0.9171	0.9951	0.8394	1.004	0.996	1.1986	1.2966	1.1875	1.2879	0.9035
1206	isoleucylglycine	Peptide	Dipeptide	40008	LC/MS Pos Early	100003169	2719	189.123	868-28-0	342532			0.9657	1.019	0.916	1.1634	1.1663	1.2807	1.2178	0.981	1.0683	0.7618
568	isovalerate	Lipids	Free fatty acid	44656	LC/MS Neg	100000708	1564	101.061	503-74-2	10430	C08262	HMDB00718	1.0097	1.1025	0.991	1.4813	1.4054	0.5137	0.7681	0.7159	0.6797	0.6673
49	kynurenate	Amino acid	Aromatic amino acid metabolism (PEP derived)	1417	LC/MS Pos Early	98	2385	190.05	492-27-3	3845	C01717	HMDB00715	0.8793	0.8767	0.8786	1.1736	0.9844	0.8623	0.5789	0.4941	0.5455	0.3913
50	kynurenine	Amino acid	Aromatic amino acid metabolism (PEP derived)	15140	LC/MS Pos Early	100000265	2739	209.092	2922-83-0	161166	C00328	HMDB00684	1.1359	1.0045	0.9955	1.7283	1.5521	0.6696	0.6311	0.5567	0.5214	0.4006
334	lactate	Carbohydrate	Glycolysis	527	LC/MS Polar	482	1468.8	89.0244	79-33-4	612	C00186	HMDB00190	1.5019	1.8966	2.2206	2.5204	1.9559	1.0898	1.1455	0.8812	0.9918	0.8086
29	lanthionine	Amino acid	Serine family (phosphoglycerate derived)	42002	LC/MS Pos Early	100003892	1730	209.059	3183-08-02	6994972;98504			0.724	0.5643	0.5511	0.8118	0.8119	1.846	1.7801	0.7512	0.9739	0.8226
569	laurate (12:0)	Lipids	Free fatty acid	1645	LC/MS Neg	181	5300	199.17	143-07-7	3893	C02679	HMDB00638	1.1255	0.9846	1.1571	1.3834	1.3383	0.7616	1.116	0.656	0.7528	0.6379
256	leucine	Amino acid	Branched Chain Amino Acids (pyruvate derived)	60	LC/MS Pos Early	397	2864	132.102	61-90-5	6106	C00123	HMDB00687	0.8217	0.8933	0.8166	0.9839	0.9765	1.1872	1.1882	1.0768	1.1744	0.8889
1330	leucylglutamine*	Peptide	Dipeptide	48189	LC/MS Pos Early	100003183	2620	260.161		4305457			0.4062	0.7445	0.8172	1.0338	1.1883	1.5083	1.4167	1.014	1.1929	0.8334
1188	leucylglycine	Peptide	Dipeptide	40045	LC/MS Pos Early	100003185	2778	189.123	686-50-0	79070			1.2282	1.182	1.1207	1.16	1.1211	1.0044	0.3585	0.5337	0.8651	0.8083
572	linoleate (18:2n6)	Lipids	Free fatty acid	1105	LC/MS Neg	180	5535	279.233	60-33-3	5280450	C01595	HMDB00673	1.0053	0.8045	1.0625	1.2202	1.2328	0.6894	1.6839	0.9577	0.7857	0.6157
573	linolenate [alpha or gamma; (18:3n3 or 6)]	Lipids	Free fatty acid	34035	LC/MS Neg	100001337	5450	277.217		5280934	C06426	HMDB03073	1.0195	0.8335	1.0759	1.2818	1.2308	0.6799	1.6412	0.8965	0.8	0.751
111	lysine	Amino acid	Aspartate family (OAA derived)	1301	LC/MS Pos Early	407	2850	147.113	56-87-1	5962	C00047	HMDB00182	0.345	0.3471	0.417	0.4204	0.4112	1.5878	2.3796	2.3332	2.7703	2.1919
1225	lysylleucine	Peptide	Dipeptide	40020	LC/MS Pos Early	100003196	3370	260.197	7369-79-1	4682588			0.8461	0.9223	0.793	1	1.0051	1.2501	1.1417	0.9582	1.0339	0.7446
348	malate	Carbohydrate	TCA cycle	1303	LC/MS Neg	409	615.6	133.014	6915-15-7	525	C00149	HMDB00156	0.8704	0.8858	1.1689	1.2414	1.0954	1.0062	1.1682	0.8621	0.9938	0.8783
349	maleate	Carbohydrate	TCA cycle	20676	LC/MS Polar	100000707	2510	115.004	110-16-7	444266	C01384	HMDB00176	1.4177	1.3788	1.7891	1.8938	1.5949	0.9788	1.2728	0.9265	1.1092	0.788
459	mannitol/sorbitol	Carbohydrate	Sucrose, glucose,fructose metabolism	46142	LC/MS Neg	100001740	710	181.072		5780	C01507	HMDB00247	0.9026	0.9519	1.0481	1.2942	1.2109	1.5044	2.0577	1.4906	1.863	1.4809
474	mannose-6-phosphate	Carbohydrate	Sucrose, glucose,fructose metabolism	1469	LC/MS Polar	294	4510	259.022	70442-25-0;104872-94-8	439198	C00275	HMDB01078	1.5314	2.2446	1.2091	1.9458	1.4633	1.2513	1.326	0.9981	1.2642	1.0019
574	margarate (17:0)	Lipids	Free fatty acid	1121	LC/MS Neg	891	5731	269.249	506-12-7	10465		HMDB02259	0.9486	0.7363	0.9599	1.0975	1.0158	0.6661	1.5539	0.9673	0.8478	0.8142
112	methionine	Amino acid	Aspartate family (OAA derived)	1302	LC/MS Neg	415	1147	148.044	63-68-3	6137	C00073	HMDB00696	0.7292	0.8056	0.6571	0.8464	0.8442	1.2047	1.1687	1.0533	1.2108	0.9811
149	methionine sulfone	Amino acid	Aspartate family (OAA derived)	44878	LC/MS Pos Early	100004635	1250	182.048	820-10-0	69961			0.8772	0.8772	0.8772	0.8772	0.8772	0.8772	0.8772	0.8772	0.8772	0.8772
113	methionine sulfoxide	Amino acid	Aspartate family (OAA derived)	18374	LC/MS Pos Early	100000039	1272	166.053	3226-65-1	158980	C02989	HMDB02005	0.408	0.4001	0.3499	0.4289	0.4042	0.9996	1.0955	1.1267	1.2953	1.1509
51	methyl indole-3-acetate	Amino acid	Aromatic amino acid metabolism (PEP derived)	1584	LC/MS Pos Early	1104	3339	190.086	1912-33-0	74706		HMDB29738	0.5388	0.5766	0.5992	0.983	1.0743	1.6012	1.137	1.4116	1.5177	0.7896
964	methylphosphate	Cofactors, Prosthetic Groups, Electron Carriers	Oxidative phosphorylation	37070	LC/MS Pos Early	100001805	544	113	7023-27-0	13130		HMDB61711	1.2734	1.3021	0.9049	1.1843	1.1554	1.1958	1.3362	1.133	1.2078	0.9858
1660	mevalonate	Secondary metabolism	Terpenoids	39583	LC/MS Neg	30	860	147.066	96949-03-0	439230	C02104	HMDB00227	0.8309	1.0279	1.2212	1.3862	1.2534	1.2071	1.2579	1.0605	1.1381	0.9788
1674	mevalonolactone	Secondary metabolism	Terpenoids	48118	LC/MS Pos Early	100000772	1375	131.07	674-26-0	10428		HMDB06024	0.8432	0.7184	1.2239	1.2196	1.0007	1.1845	0.9993	0.8535	1.0037	0.8874
428	myo-inositol	Carbohydrate	Inositol metabolism	1124	LC/MS Polar	363	3506.3	225.062	87-89-8	892	C00137	HMDB00211	0.7868	0.9106	0.9909	1.0479	0.9829	1.4919	1.6893	1.3231	1.6422	1.3704
577	myristate (14:0)	Lipids	Free fatty acid	1365	LC/MS Neg	519	5440	227.202	544-63-8	11005	C06424	HMDB00806	0.8984	0.84	0.8857	1.0344	0.9656	0.6458	1.3294	0.8706	0.8375	0.8761
578	myristoleate (14:1n5)	Lipids	Free fatty acid	32418	LC/MS Neg	100001198	5346.9	225.186	544-64-9	5281119	C08322	HMDB02000	1.5642	1.3856	1.701	2.0104	1.7706	0.7447	1.2128	0.631	0.6743	0.5325
1048	N1-methyladenosine	Nucleotide	Purine metabolism	15650	LC/MS Pos Early	1242	2120	282.12	15763-06-1	27476	C02494	HMDB03331	0.2638	0.3831	0.3362	0.3855	0.3902	2.1242	1.4536	1.4182	1.6142	1.3931
1051	N2,N2-dimethylguanosine	Nucleotide	Purine metabolism	35137	LC/MS Neg	100001412	2220	310.116	2140-67-2	92919		HMDB04824	0.6521	0.8454	0.7926	0.7694	0.7882	1.7428	1.6571	1.9493	1.9434	1.5663
117	N2,N6-diacetyllysine	Amino acid	Aspartate family (OAA derived)	48455	LC/MS Polar	100006124	1554	229.119	499-86-5	91827			0.2791	0.2022	0.2022	0.3156	0.3835	0.8879	1.1121	1.1298	1.3733	1.1886
114	N2-acetyllysine	Amino acid	Aspartate family (OAA derived)	36751	LC/MS Neg	100001721	828.3	187.109	1946-82-3	92907	C12989	HMDB00446	0.0591	0.1192	0.2559	0.2196	0.2608	1.5266	2.7617	2.3765	2.9715	2.7785
116	N6,N6,N6-trimethyllysine	Amino acid	Aspartate family (OAA derived)	1498	LC/MS Pos Early	189	2825	189.16	23284-33-5	440120	C03793	HMDB01325	0.6678	0.6935	0.779	0.9502	0.9187	1.4159	1.5843	1.1624	1.3717	1.04
115	N6-acetyllysine	Amino acid	Aspartate family (OAA derived)	36752	LC/MS Neg	100001734	1059	187.109	692-04-6	92832	C02727	HMDB00206	0.2476	0.243	0.3463	0.3932	0.3597	1.1663	1.4701	1.2256	1.3967	1.0761
1035	N6-carbamoylthreonyladenosine	Nucleotide	Purine metabolism	35157	LC/MS Neg	100001415	2164	411.127	24719-82-2	161466		HMDB41623	0.4679	0.6765	0.6189	0.6386	0.7335	1.6056	0.8772	0.9767	1.1065	1.0233
143	N6-carboxyethyllysine	Amino acid	Aspartate family (OAA derived)	37458	LC/MS Pos Early	100001769	2695	219.134					0.6271	0.6468	0.7523	0.8883	0.8832	1.1937	1.6343	1.2913	1.3993	1.1293
146	N6-carboxymethyllysine	Amino acid	Aspartate family (OAA derived)	36713	LC/MS Pos Early	100001768	2592	205.118	5746-04-03				0.2334	1.0935	1.291	1.6526	1.5717	1.3133	0.1555	1.2374	1.2965	0.1426
1067	N6-succinyladenosine	Nucleotide	Purine metabolism	48130	LC/MS Pos Early	100001664	1930	384.115	4542-23-8			HMDB00912	0.638	0.6251	0.5311	0.8642	0.8081	0.8037	0.7359	0.5815	1.0918	1.2451
118	N-acetylalanine	Amino acid	Aspartate family (OAA derived)	1585	LC/MS Polar	1110	1564.8	130.051	97-69-8	88064	C02847	HMDB00766	0.9813	1.0187	1.2533	1.5283	1.3826	1.4075	1.7163	1.3272	1.9058	1.8594
182	N-acetylarginine	Amino acid	Glutamate family (alpha-ketoglutarate derived)	33953	LC/MS Pos Early	100001266	2245	217.13	155-84-0	67427	C02562	HMDB04620	1.2417	0.9763	1.1073	1.6146	1.5063	0.9032	1.0653	0.6404	0.8534	0.8087
119	N-acetylasparagine	Amino acid	Aspartate family (OAA derived)	33942	LC/MS Pos Early	100001257	785	175.071	4033-40-3	99715		HMDB06028	0.938	0.6818	0.996	1.3964	1.2749	1.004	1.338	0.7783	1.2505	1.1718
120	N-acetylaspartate (NAA)	Amino acid	Aspartate family (OAA derived)	22185	LC/MS Pos Early	100000787	880	176.055	997-55-7;997-55-7	65065	C01042	HMDB00812	0.8005	0.7071	0.7771	1.0083	0.9274	0.9917	1.667	1.3352	2.3254	2.7239
289	N-acetyl-cadaverine	Amino acid	Amines and polyamines	43530	LC/MS Pos Early	100002249	2385	145.134	32343-73-0				0.695	0.6123	0.901	0.6691	0.904	2.6423	3.0186	2.3063	2.6477	2.1303
11	N-acetylcysteine	Amino acid	Serine family (phosphoglycerate derived)	1586	LC/MS Neg	1107	1108	162.023	616-91-1	12035	C06809	HMDB01890	1.0097	0.9903	0.8031	1.4944	1.5617	1.703	1.7915	1.8633	1.784	1.4273
389	N-acetyl-glucosamine 1-phosphate	Carbohydrate	Amino sugar and nucleotide sugar	15741	LC/MS Polar	1212	4052	300.049	31281-59-1	440364	C04256	HMDB01367	0.9632	1.0368	1.3446	1.5103	1.1283	1.7593	2.0633	1.5066	1.9475	1.3703
390	N-acetylglucosamine 6-phosphate	Carbohydrate	Amino sugar and nucleotide sugar	15107	LC/MS Polar	1213	4114	300.049	102029-88-9	439219	C00357	HMDB02817	2.2716	2.8302	2.7067	3.7357	2.8219	3.6977	3.92	2.7608	3.4059	2.362
183	N-acetylglutamate	Amino acid	Glutamate family (alpha-ketoglutarate derived)	15720	LC/MS Neg	100000282	621	188.056	5817-08-03	70914	C00624	HMDB01138	0.5393	0.4457	0.5423	0.7878	0.7905	1.2095	1.6758	1.4926	2.0711	2.1235
184	N-acetylglutamine	Amino acid	Glutamate family (alpha-ketoglutarate derived)	33943	LC/MS Pos Early	100001253	845	189.087	2490-97-3	182230	C02716	HMDB06029	0.6347	0.7654	1.011	1.3494	1.3586	1.1777	1.0523	0.989	1.2968	1.1897
12	N-acetylglycine	Amino acid	Serine family (phosphoglycerate derived)	27710	LC/MS Pos Early	100001006	826	118.05	543-24-8	10972		HMDB00532	1.0751	0.9855	0.9861	1.492	1.346	1.0621	1.145	0.7975	1.0076	0.7315
185	N-acetylhistidine	Amino acid	Glutamate family (alpha-ketoglutarate derived)	33946	LC/MS Pos Early	100001293	2065	198.087	39145-52-3	75619	C02997	HMDB32055	0.5916	0.5606	0.6747	0.8104	0.7332	1.1692	1.7555	1.4287	1.7653	1.4865
260	N-acetylisoleucine	Amino acid	Branched Chain Amino Acids (pyruvate derived)	33967	LC/MS Neg	100001276	2325	172.098	3077-46-1	2802421			1.0102	0.7265	0.9881	1.0518	0.9898	0.7858	0.9598	0.688	0.3951	0.4714
261	N-acetylleucine	Amino acid	Branched Chain Amino Acids (pyruvate derived)	1587	LC/MS Pos Early	1082	2656	174.112	1188-21-2	70912	C02710	HMDB11756	0.8209	0.9017	1.1952	1.3271	1.2871	1.1521	1.3364	1.0696	1.0282	0.7365
122	N-acetylmethionine	Amino acid	Aspartate family (OAA derived)	1589	LC/MS Neg	1083	1787	190.054	65-82-7	448580	C02712	HMDB11745	0.9041	0.8956	1.0728	1.3315	1.2682	1.2778	1.36	1.1124	1.2588	0.9907
139	N-acetylmethionine sulfoxide	Amino acid	Aspartate family (OAA derived)	45428	LC/MS Pos Early	100005463	880	208.064		193368			1.0389	0.7413	1.0107	1.2489	0.9893	1.4098	1.7468	1.5749	1.962	1.494
52	N-acetylphenylalanine	Amino acid	Aromatic amino acid metabolism (PEP derived)	33950	LC/MS Neg	100001256	2597	206.082	2018-61-3	74839	C03519	HMDB00512	0.6025	0.5908	0.8064	0.9083	0.8982	0.8202	0.918	0.6014	0.6504	0.5286
187	N-acetylproline	Amino acid	Glutamate family (alpha-ketoglutarate derived)	34387	LC/MS Pos Early	100001334	1695	158.081	1074-79-9	322640			0.8414	0.7056	0.9004	1.1631	0.9355	0.5087	0.6639	0.422	0.4642	0.4582
291	N-acetylputrescine	Amino acid	Amines and polyamines	37496	LC/MS Pos Early	192	2230	131.118	18233-70-0	122356	C02714	HMDB02064	1.0067	0.9933	0.7947	1.1209	1.0234	0.7905	1.013	0.9189	1.0482	0.8687
13	N-acetylserine	Amino acid	Serine family (phosphoglycerate derived)	37076	LC/MS Pos Early	100001851	811	148.06	97-14-3	65249		HMDB02931	0.7441	0.7012	0.8511	1.0757	0.9818	1.0182	1.1057	0.911	1.4038	1.5853
123	N-acetylthreonine	Amino acid	Aspartate family (OAA derived)	33939	LC/MS Neg	100001274	821.6	160.062	17093-74-2	152204			0.774	0.778	0.9519	1.0053	0.8868	1.3008	1.0932	0.9801	0.9947	0.7515
54	N-acetyltryptophan	Amino acid	Aromatic amino acid metabolism (PEP derived)	33959	LC/MS Neg	100001254	2630	245.093	1218-34-4	700653	C03137	HMDB13713	0.8013	0.7776	1.1886	1.1248	1.1207	1.0077	1.1765	0.752	0.772	0.6946
55	N-acetyltyrosine	Amino acid	Aromatic amino acid metabolism (PEP derived)	32390	LC/MS Pos Early	100001104	1860	224.092	537-55-3	68310		HMDB00866	0.5682	0.4951	0.6904	0.828	0.8613	0.9242	0.9867	1.0133	1.3481	1.3717
262	N-acetylvaline	Amino acid	Branched Chain Amino Acids (pyruvate derived)	1591	LC/MS Neg	1084	1704	158.082	96-81-1	66789		HMDB11757	0.7589	0.714	0.8789	1.12	1.186	0.9133	1.0426	0.8719	0.8571	0.6472
186	N-alpha-acetylornithine	Amino acid	Glutamate family (alpha-ketoglutarate derived)	32984	LC/MS Pos Early	100000285	2000	175.108	6205-08-09	439232	C00437	HMDB03357	0.2076	0.1131	0.0974	0.1482	0.1418	1.0791	0.8736	1.0641	1.3443	1.322
1106	N-carbamoylaspartate	Nucleotide	Pyrimidine metabolism	1594	LC/MS Polar	1108	3800	175.036	923-37-5	93072	C00438	HMDB00828	2.0788	1.729	3.2988	2.6238	2.3906	0.5652	0.5652	0.5652	1.1183	0.9105
208	N-delta-acetylornithine	Amino acid	Glutamate family (alpha-ketoglutarate derived)	43249	LC/MS Pos Early	100004523	1877	175.108		9920500			0.56	0.2567	0.244	0.3372	0.3126	0.7884	0.8618	0.8511	1.0702	1.066
124	N-formylmethionine	Amino acid	Aspartate family (OAA derived)	2829	LC/MS Neg	194	1543.8	176.039	4289-98-9	439750	C03145	HMDB01015	1.0038	0.9816	1.2286	1.4414	1.2978	1.5091	1.5101	0.9967	1.0426	0.7094
89	N-formylphenylalanine	Amino acid	Aromatic amino acid metabolism (PEP derived)	48433	LC/MS Neg	100006056	2336	192.067	13200-85-6	759256			0.5549	0.91	0.989	0.8776	0.9362	1.0344	0.844	0.9702	0.722	0.7013
939	nicotinamide	Cofactors, Prosthetic Groups, Electron Carriers	Nicotinate and nicotinamide metabolism	594	LC/MS Pos Early	432	1942	123.055	98-92-0	936	C00153	HMDB01406	0.6972	0.8022	0.8203	0.9428	0.8834	1.4818	1.723	1.4087	1.5086	1.2674
940	nicotinamide adenine dinucleotide (NAD+)	Cofactors, Prosthetic Groups, Electron Carriers	Nicotinate and nicotinamide metabolism	5278	LC/MS Neg	1310	1434	662.102	53-84-9	5893	C00003	HMDB00902	0.694	0.7844	1.0228	1.1458	1.1449	1.2892	2.0501	1.407	1.4093	1.3554
943	nicotinamide adenine dinucleotide reduced (NADH)	Cofactors, Prosthetic Groups, Electron Carriers	Nicotinate and nicotinamide metabolism	31475	LC/MS Neg	428	1540	664.117	58-68-4;606-68-8	439153	C00004	HMDB01487	0.7277	0.6244	0.2374	0.3956	0.5196	2.1991	2.3998	1.734	2.492	1.7343
944	nicotinamide ribonucleotide (NMN)	Cofactors, Prosthetic Groups, Electron Carriers	Nicotinate and nicotinamide metabolism	22152	LC/MS Pos Early	1312	766	335.064	1094-61-7	14180	C00455	HMDB00229	0.8914	0.9951	0.8853	1.0889	1.0445	1.145	1.2042	1.0049	1.1086	0.8274
945	nicotinamide riboside	Cofactors, Prosthetic Groups, Electron Carriers	Nicotinate and nicotinamide metabolism	33013	LC/MS Pos Early	100001310	2040	255.098	1341-23-7	439924	C03150	HMDB00855	0.4594	0.4223	0.3636	0.4632	0.4403	1.0132	0.8506	0.8734	0.9988	0.7715
946	nicotinate	Cofactors, Prosthetic Groups, Electron Carriers	Nicotinate and nicotinamide metabolism	1504	LC/MS Pos Early	567	1673	124.039	59-67-6	938	C00253	HMDB01488	0.7416	0.7719	0.3973	0.7184	0.8184	1.4454	0.9573	0.9864	1.047	0.8429
947	nicotinate adenine dinucleotide (NAAD+)	Cofactors, Prosthetic Groups, Electron Carriers	Nicotinate and nicotinamide metabolism	15725	LC/MS Neg	100000118	1200	663.086	6450-77-7;104809-30-5	25246170			0.201	0.201	0.201	0.201	0.2269	1.6751	1.9736	1.7286	1.7074	1.8143
948	nicotinate ribonucleoside	Cofactors, Prosthetic Groups, Electron Carriers	Nicotinate and nicotinamide metabolism	33471	LC/MS Pos Early	100001316	1536	256.082	2625-49-2	161234	C05841	HMDB06809	0.0852	0.14	0.1164	0.1336	0.1251	0.795	0.5078	0.7213	0.8895	0.6801
953	nicotinic acid mononucleotide (NaMN)	Cofactors, Prosthetic Groups, Electron Carriers	Nicotinate and nicotinamide metabolism	32461	LC/MS Polar	100001058	4323.7	334.033	321-02-8	5288991	C01185	HMDB01132	0.283	0.0937	0.1398	0.0937	0.4245	1.3212	1.0878	1.172	1.5841	1.2344
133	N-methylalanine	Amino acid	Aspartate family (OAA derived)	37069	LC/MS Pos Early	100001823	1536	104.071	600-21-5	5288725;6971259	C02721	HMDB01906	0.6316	0.7829	0.8196	0.9234	0.949	0.8779	0.8558	0.8351	0.748	0.6214
212	N-monomethylarginine	Amino acid	Glutamate family (alpha-ketoglutarate derived)	43586	LC/MS Pos Early	100004488	2845	189.135	53308-83-1	132862	C03884	HMDB29416	0.7295	0.7949	0.7695	1.0046	0.8855	1.3629	1.3166	1.0481	1.165	0.9208
874	N-octanoylglycine	Lipids	Fatty acid conjugate	43502	LC/MS Neg	100003940	4335.4	200.129	14246-53-8	84290		HMDB00832	0.5803	0.4822	1.1397	1.2854	1.0778	0.7021	0.9721	0.5526	0.7075	0.5851
869	N-palmitoyl glycine	Lipids	Fatty acid conjugate	42092	LC/MS Neg	100003686	5580	312.254	2441-41-0	151008			0.4055	0.2553	0.4602	0.4609	0.3551	0.4988	1.2316	0.6626	0.6735	0.5885
125	O-acetylhomoserine	Amino acid	Aspartate family (OAA derived)	31539	LC/MS Pos Early	100001129	2092	162.076	7540-67-2	439389	C01077		0.9299	1.1463	1.1361	1.2723	1.2324	1.5084	1.543	1.3759	1.4698	1.0338
1749	octaethylene glycol	Xenobiotics	Chemicals	38155	LC/MS Pos Early	100002319	2289	371.228	5117-19-1	78798			0.8508	0.9557	1.3067	1.3595	1.1288	0.9926	1.1138	0.8538	1.0074	0.82
622	oleamide	Lipids	Fatty acid amide	32458	LC/MS Neg	1504	6581.5	280.265	301-02-0	5283387	C19670	HMDB02117	0.6409	0.3743	0.5801	0.9408	1.0442	0.3442	1.6998	0.8784	0.9569	1.0144
614	oleate/vaccenate (18:1)	Lipids	Free fatty acid	52285	LC/MS Neg	100008930	5655	281.249					1.1023	0.9976	1.2212	1.3326	1.192	0.6557	1.3264	0.8292	0.7097	0.6121
624	oleoyl ethanolamide	Lipids	Fatty acid amide	38102	LC/MS Neg	1137	6400	324.291	11-58-0;111-58-0	5283454		HMDB02088	0.6751	0.3289	0.8127	0.6465	1	0.2846	0.894	0.0592	0.1187	0.3802
300	ophthalmate	Amino acid	Glutathione metabolism	34592	LC/MS Pos Early	100001311	2085	290.135	495-27-2	7018721		HMDB05765	0.8478	0.7669	1.0314	1.1319	1.0502	1.566	1.7377	1.3674	1.5258	1.21
188	ornithine	Amino acid	Glutamate family (alpha-ketoglutarate derived)	1493	LC/MS Pos Early	444	2800	133.097	3184-13-2	6262	C00077	HMDB03374	0.3765	0.2532	0.2135	0.306	0.285	1.0699	0.9844	1.0532	1.2071	1.0156
1093	orotate	Nucleotide	Pyrimidine metabolism	1505	LC/MS Polar	445	1638.1	155.01	50887-69-9	967	C00295	HMDB00226	0.8934	1.0496	1.4716	1.4247	1.1283	1.1207	1.4716	1.0245	1.2944	1.0725
1094	orotidine	Nucleotide	Pyrimidine metabolism	35172	LC/MS Polar	100001416	2250	287.052	314-50-1	92751	C01103	HMDB00788	1.0257	1	0.4851	0.9987	1.2652	0.5973	0.4851	0.4851	0.4851	0.4851
584	palmitate (16:0)	Lipids	Free fatty acid	1336	LC/MS Neg	424	5618	255.233	57-10-3	985	C00249	HMDB00220	1.1298	0.9944	1.1685	1.2602	1.0915	0.6505	1.2018	0.7335	0.6965	0.6993
585	palmitoleate (16:1n7)	Lipids	Free fatty acid	33447	LC/MS Neg	452	5475	253.217	373-49-9	445638	C08362	HMDB03229	1.0299	0.9079	1.0534	1.1563	1.087	0.7973	1.2206	0.7839	0.6877	0.6536
625	palmitoyl ethanolamide	Lipids	Fatty acid amide	38165	LC/MS Pos Late	1489	1643	300.29	544-31-0	4671	C16512	HMDB02100	0.7827	0.7229	0.6166	1.1247	0.9217	0.8538	0.9631	0.8519	0.9892	0.6715
655	palmitoylcholine	Lipids	Fatty acid ester	52944	LC/MS Pos Late	100009233	1482	342.337		151731			0.6372	0.6372	0.6372	0.6372	0.6372	0.6372	0.6372	0.6372	0.6372	0.6372
934	pantothenate	Cofactors, Prosthetic Groups, Electron Carriers	CoA metabolism	1508	LC/MS Neg	1024	1498.7	218.103	137-08-6	6613	C00864	HMDB00210	0.7522	0.7202	1.1036	1.1473	1.0171	1.1276	1.2866	0.8459	1.063	0.9829
588	pentadecanoate (15:0)	Lipids	Free fatty acid	1361	LC/MS Neg	980	5521	241.217	1002-84-2;10002-84-2	13849	C16537	HMDB00826	0.9313	0.8653	0.911	1.0395	1.0473	0.6679	1.4385	0.8499	0.8272	0.7811
1727	pentaethylene glycol	Xenobiotics	Chemicals	38158	LC/MS Pos Early	100002316	1874	239.149	4792-15-8	62551			0.879	0.9744	1.2422	1.3481	1.1739	1.1175	1.2214	0.9207	1.1759	0.9249
58	phenethylamine	Amino acid	Aromatic amino acid metabolism (PEP derived)	12142	LC/MS Pos Early	1207	3065	122.096	64-04-0	1001	C05332	HMDB02017	0.5644	0.745	0.8623	1.5361	0.8783	1.0352	0.6645	0.7969	1.2924	0.9027
61	phenylalanine	Amino acid	Aromatic amino acid metabolism (PEP derived)	64	LC/MS Pos Early	460	2878	166.086	63-91-2	6140	C00079	HMDB00159	0.8475	0.9319	0.8062	1.0107	0.9893	1.2672	1.2366	1.0924	1.1969	0.9099
1129	phenylalanylalanine	Peptide	Dipeptide	41374	LC/MS Pos Early	100003589	2909	237.123	3918-87-4	6993123;5488196			0.5765	0.6223	0.9679	1.0701	0.8278	1.2706	1.1912	0.9168	0.9854	0.7874
1256	phenylalanylglycine	Peptide	Dipeptide	41370	LC/MS Pos Early	100003588	2898	223.108	721-90-4	98207			0.9582	0.9755	0.7895	0.9935	1.0065	1.5819	1.3051	1.2205	1.2858	0.9884
62	phenyllactate (PLA)	Amino acid	Aromatic amino acid metabolism (PEP derived)	22130	LC/MS Neg	100000774	2208	165.056	828-01-3	3848	C05607	HMDB00779	0.9454	0.8943	1.2318	1.4945	1.3188	0.7979	1.0069	0.6773	0.8068	0.6618
63	phenylpyruvate	Amino acid	Aromatic amino acid metabolism (PEP derived)	566	LC/MS Polar	241	845	163.04	156-06-9	997	C00166	HMDB00205	0.4476	0.8442	0.8116	1.0097	0.7922	1.3867	1.1378	0.9903	0.9422	0.5315
965	phosphate	Cofactors, Prosthetic Groups, Electron Carriers	Oxidative phosphorylation	42109	LC/MS Pos Early	461	576	98.9842	7664-38-2	1061	C00009	HMDB01429	1.0051	1.0699	1.1219	1.2881	1.2433	1.1175	1.2693	0.9949	1.0849	0.9021
335	phosphoenolpyruvate (PEP)	Carbohydrate	Glycolysis	597	LC/MS Pos Early	463	585	168.99	10526-80-4	1005	C00074	HMDB00263	0.912	1.5863	1.0782	1.6032	1.5401	1.0488	1.2641	0.9282	1.1379	0.9512
935	phosphopantetheine	Cofactors, Prosthetic Groups, Electron Carriers	CoA metabolism	15504	LC/MS Neg	100000328	1596.9	357.089	NA	987	C01134	HMDB01416	1.5845	1.4292	1.267	1.5292	1.6386	1.5383	1.2894	0.9633	1.0177	0.768
152	phosphothreonine	Amino acid	Aspartate family (OAA derived)	37453	LC/MS Pos Early	100002076	605	200.032	27530-80-9	1016	C12147		0.567	0.8576	0.8742	1.0922	0.669	1.5767	1.3679	0.8872	1.2823	0.9389
844	phytosphingosine	Lipids	Sphingolipid	1510	LC/MS Pos Late	469	1367	318.3	554-62-1	122121	C12144	HMDB04610	0.5515	0.4656	0.4413	0.7413	0.5876	0.5152	0.6221	0.5421	0.6824	0.4778
64	picolinate	Amino acid	Aromatic amino acid metabolism (PEP derived)	1512	LC/MS Pos Early	1022	910	124.039	98-98-6	1018	C10164	HMDB02243	0.8873	0.9846	1.329	1.4756	1.014	1.1445	1.1886	0.8838	1.4001	0.934
126	pipecolate	Amino acid	Aspartate family (OAA derived)	1444	LC/MS Pos Early	1025	2200	130.086	4043-87-2	849	C00408	HMDB00070	0.6854	0.7896	0.8641	1.0237	0.9763	1.2811	1.9353	1.604	1.7793	1.4214
1342	pro-hydroxy-pro	Peptide	Dipeptide	35127	LC/MS Pos Early	100001167	2128	229.118	18684-24-7	11673055		HMDB06695	0.9139	0.9139	0.9139	0.9139	0.9139	0.9139	0.9139	0.9139	0.9139	0.9139
189	proline	Amino acid	Glutamate family (alpha-ketoglutarate derived)	1898	LC/MS Pos Early	480	1603	116.071	147-85-3	145742	C00148	HMDB00162	0.8959	0.9914	1.094	1.2899	1.1624	0.9528	1.0086	0.7638	0.8423	0.6785
1148	prolylglycine	Peptide	Dipeptide	40703	LC/MS Pos Early	100003674	2136	173.092	2578-57-6	7408076;6426709			0.8518	0.9903	0.8021	1.0603	1.0097	1.6889	1.5385	1.4117	1.5653	1.4612
1095	pseudouridine	Nucleotide	Pyrimidine metabolism	33442	LC/MS Neg	821	1100	243.062	1445-07-4	15047	C02067	HMDB00767	0.5526	0.7799	0.8322	0.8644	0.8604	1.2178	1.1814	1.1532	1.1724	1.0034
962	pterin	Cofactors, Prosthetic Groups, Electron Carriers	Folate Metabolism	43023	LC/MS Neg	100004216	1370	162.042	22363-60-4	73000	C00715	HMDB00802	0.7482	0.8447	0.9577	0.9007	0.9893	1.0505	0.9157	0.9613	1.1558	1.0506
285	putrescine	Amino acid	Amines and polyamines	1408	LC/MS Pos Early	49	3027	89.1073	110-60-1	1045	C00134	HMDB01414	0.9477	1.0235	0.7441	0.9984	1.0914	0.8275	1.1119	0.8772	1.007	0.8361
1002	pyridoxal	Cofactors, Prosthetic Groups, Electron Carriers	Vitamin B metabolism (B6 or B12)	1651	LC/MS Pos Early	491	2343	168.066	65-22-5	1050	C00250	HMDB01545	0.6525	0.7049	0.6283	1.0226	0.888	1.2044	0.9774	0.6456	0.7687	0.7563
1003	pyridoxal phosphate	Cofactors, Prosthetic Groups, Electron Carriers	Vitamin B metabolism (B6 or B12)	5331	LC/MS Pos Early	492	1367	248.032	41468-25-1	1051	C00018	HMDB01491	0.2062	0.3212	0.2062	0.5618	0.2959	0.8656	1.2191	1.0607	0.8955	1.2258
1004	pyridoxamine	Cofactors, Prosthetic Groups, Electron Carriers	Vitamin B metabolism (B6 or B12)	2150	LC/MS Pos Early	568	2975	169.097	58052-48-5	1052	C00534	HMDB01431	0.7083	0.6709	0.7293	0.9836	0.8718	1.4227	1.2931	0.9801	1.1831	1.0609
1007	pyridoxamine phosphate	Cofactors, Prosthetic Groups, Electron Carriers	Vitamin B metabolism (B6 or B12)	3138	LC/MS Pos Early	493	1932	249.063	529-96-4	1053	C00647	HMDB01555	0.8564	0.9107	1.162	1.3521	1.2136	1.3773	1.6938	1.2739	1.4747	1.3017
1005	pyridoxate	Cofactors, Prosthetic Groups, Electron Carriers	Vitamin B metabolism (B6 or B12)	31555	LC/MS Polar	100001121	846	182.046	82-82-6	6723	C00847	HMDB00017	0.9865	2.4422	1.1543	1.2656	1.11	0.806	1.0928	0.6342	0.9121	0.7104
1006	pyridoxine (Vitamin B6)	Cofactors, Prosthetic Groups, Electron Carriers	Vitamin B metabolism (B6 or B12)	608	LC/MS Pos Early	936	2442	170.081	58-56-0	1054	C00314	HMDB02075	2.2539	2.5498	1.88	2.6385	2.7346	2.4254	2.4676	1.799	1.7308	1.2002
190	pyroglutamine*	Amino acid	Glutamate family (alpha-ketoglutarate derived)	46225	LC/MS Pos Early	100001540	1900	129.066	2353-44-8	134508			0.9152	1.0194	1.3371	1.4731	1.3099	1.0328	1.1966	0.8256	0.9738	0.7212
147	pyrraline	Amino acid	Aspartate family (OAA derived)	48428	LC/MS Neg	100001767	2304	253.119	74509-14-1				0.2843	0.3036	0.4932	0.4208	0.393	1.3191	2.1218	1.7602	2.1681	2.2696
337	pyruvate	Carbohydrate	Glycolysis	42582	LC/MS Neg	823	732.4	87.0088	127-17-3	1060	C00022	HMDB00243	0.6105	0.8518	0.957	1.185	0.8651	1.0147	1.2245	1.0901	1.1051	0.9853
65	quinate	Amino acid	Aromatic amino acid metabolism (PEP derived)	18335	LC/MS Polar	100000442	2432.9	191.056	77-95-2	6508	C00296	HMDB03072	1.6282	1.6849	2.0714	1.9792	1.9803	2.9773	2.7393	2.0349	1.6742	1.073
482	raffinose	Carbohydrate	Sucrose, glucose,fructose metabolism	586	LC/MS Neg	879	978.3	503.162	17629-30-0	10542	C00492	HMDB03213	0.2076	0.942	0.2076	1.2774	1.7121	1.0778	2.9265	1.0208	1.5373	1.0567
483	rhamnose	Carbohydrate	Sucrose, glucose,fructose metabolism	15569	LC/MS Polar	920	1465.5	163.061	10030-85-0	25310	C00507	HMDB00849	1.2518	1.1385	1.0849	1.369	1.3495	1.013	1.1228	0.8952	1.1317	1.1167
393	ribitol	Carbohydrate	Amino sugar and nucleotide sugar	15772	LC/MS Polar	100000406	1789.6	151.061	488-81-3	6912	C00474	HMDB00508	1.5706	0.8968	1.3512	1.4303	1.8758	1.6791	3.9291	2.5111	3.1238	1.9356
971	riboflavin (Vitamin B2)	Cofactors, Prosthetic Groups, Electron Carriers	Riboflavin and FAD metabolism	1827	LC/MS Pos Early	500	2292	377.146	83-88-5	493570	C00255	HMDB00244	0.4261	0.4261	0.4261	0.4261	0.4261	0.8082	0.4261	0.6201	0.6308	0.8783
394	ribonate	Carbohydrate	Amino sugar and nucleotide sugar	27731	LC/MS Polar	100001007	2425	165.04	5336-08-03	5460677	C01685	HMDB00867	0.7763	1.5722	1.5561	1.2235	1.0867	1.7447	1.6086	2.0446	1.5768	1.8721
395	ribose	Carbohydrate	Amino sugar and nucleotide sugar	1471	LC/MS Polar	914	1508.2	195.051	50-69-1	5779	C00121	HMDB00283	0.697	1.1486	0.6901	0.9763	1.0105	1.1643	1.2688	1.1531	1.2541	0.9659
421	ribose 1-phosphate	Carbohydrate	Amino sugar and nucleotide sugar	1763	LC/MS Polar	219	4025	229.012	50-99-7;58459-37-3	439236	C00620	HMDB01489	1.6324	2.4491	1.4972	2.2496	1.832	2.8823	2.5645	2.3909	2.8345	2.0122
359	ribose 5-phosphate	Carbohydrate	Calvin cycle and pentose phosphate	561	LC/MS Polar	19	4193	229.012	18265-46-8;108321-05-7		C00117	HMDB01548	2.3602	2.851	3.8014	2.6349	2.1892	0.6954	3.2005	2.0684	4.2737	0.1782
417	ribulose/xylulose	Carbohydrate	Amino sugar and nucleotide sugar	48340	LC/MS Polar	100006122	1400	149.046					0.6279	1.2204	0.1834	0.98	1.1696	1.3297	1.02	1.1096	1.1538	0.8862
385	ribulose/xylulose 5-phosphate	Carbohydrate	Amino sugar and nucleotide sugar	37288	LC/MS Polar	100002179	3888	229.012			C00199		1.9796	2.0188	2.1541	1.8498	2.0963	1.3303	3.836	2.5925	2.914	1.5475
129	saccharopine	Amino acid	Aspartate family (OAA derived)	1495	LC/MS Pos Early	392	2530	277.139	997-68-2	160556	C00449	HMDB00279	0.7035	0.5517	0.7601	1.0012	0.9135	1.1239	1.4779	0.9988	2.3914	2.5776
130	S-adenosylhomocysteine (SAH)	Amino acid	Aspartate family (OAA derived)	42382	LC/MS Neg	197	1832.4	383.114	979-92-0	439155	C00021	HMDB00939	0.9821	0.8572	1.0766	1.2522	1.1638	1.0179	1.2416	0.8115	0.8925	0.7607
131	S-adenosylmethionine (SAM)	Amino acid	Aspartate family (OAA derived)	15915	LC/MS Pos Early	1263	3002	399.145	24346-00-7;86867-01-8;86867-0108	34755	C00019	HMDB01185	1.7105	1.6195	1.8573	2.477	2.285	3.0934	3.0767	1.9469	2.031	1.5796
434	scyllo-inositol	Carbohydrate	Inositol metabolism	32379	LC/MS Polar	100001215	3468	225.062	488-59-5	892	C06153	HMDB06088	0.4027	1.3232	1.1373	1.1045	0.7924	1.1571	2.0693	1.6489	2.1536	0.653
362	sedoheptulose-7-phosphate	Carbohydrate	Calvin cycle and pentose phosphate	35649	LC/MS Pos Early	100001628	540	273.037	2646-35-7	616	C05382	HMDB01068	1.2507	1.1311	1.0001	1.2839	1.2801	0.9397	1.21	0.7921	0.9389	0.7972
16	serine	Amino acid	Serine family (phosphoglycerate derived)	1648	LC/MS Pos Early	503	1239	106.05	56-45-1	5951	C00065	HMDB00187	0.6819	0.8489	0.8713	1.0141	0.95	1.11	1.3017	1.111	1.2592	0.9859
67	shikimate	Amino acid	Aromatic amino acid metabolism (PEP derived)	15144	LC/MS Polar	100000293	2725	173.046	138-59-0	8742	C00493	HMDB03070	1.691	2.3645	2.0758	2.3851	1.8968	1.5416	1.1677	0.8827	1.1005	0.8164
321	S-lactoylglutathione	Amino acid	Glutathione metabolism	15731	LC/MS Pos Early	1343	2124	380.112	54398-03-7	440018	C03451	HMDB01066	0.8211	0.8803	0.7184	1.0179	0.9276	2.6691	3.1146	2.2062	2.1139	1.7539
301	S-methylglutathione	Amino acid	Glutathione metabolism	33944	LC/MS Pos Early	100001259	2200	322.107	2922-56-7	3605667	C11347		1.0009	1.2546	0.8929	1.285	1.213	2.7284	3.0203	2.1179	2.296	1.752
286	spermidine	Amino acid	Amines and polyamines	485	LC/MS Pos Early	50	3355	146.165	124-20-9	1102	C00315	HMDB01257	0.6876	1.0387	1.0767	1.2042	1.2401	0.4381	0.3744	0.3612	0.4299	0.3441
845	sphinganine	Lipids	Sphingolipid	17769	LC/MS Pos Late	313	1413	302.305	3102-56-5	3126	C00836	HMDB00269	0.4829	0.5288	0.5149	0.7642	0.5409	0.7762	0.8613	0.6844	0.9599	0.7017
851	sphinganine-1-phosphate	Lipids	Sphingolipid	52605	LC/MS Pos Late	100001876	1431	382.272	19794-97-9	520		HMDB01383	0.7524	0.73	0.7018	1	0.7988	1.2566	1.2834	0.8473	1.1044	0.5982
846	sphingosine	Lipids	Sphingolipid	17747	LC/MS Pos Late	297	1393	300.29	123-78-4	5353955	C00319	HMDB00252	0.5984	0.6741	0.736	0.6614	0.6929	0.7919	0.8849	0.7013	1.0633	0.8363
590	stearate (18:0)	Lipids	Free fatty acid	1358	LC/MS Neg	439	5872	283.264	57-11-4	5281	C01530	HMDB00827	0.9353	0.6317	0.8549	0.9744	0.8704	0.5456	1.1734	0.6506	0.6172	0.745
353	succinate	Carbohydrate	TCA cycle	1437	LC/MS Neg	252	603	117.019	110-15-6	1110	C00042	HMDB00254	0.9382	0.9145	1.0712	1.132	0.9837	0.7864	0.8538	0.6541	0.7779	0.6597
352	succinylcarnitine	Carbohydrate	TCA cycle	37058	LC/MS Pos Early	100001948	2291	262.129					1.5048	1.7451	1.6372	2.4178	2.146	2.3681	2.8694	2.2127	2.1827	1.8105
24	sulfate*	Amino acid	Serine family (phosphoglycerate derived)	46960	LC/MS Neg	100002528	616	96.9601	14808-79-8	1118	C00059	HMDB01448	0.6673	0.7943	0.8398	0.8866	0.737	1.0509	1.1134	0.8873	1.0554	0.9113
1738	tetraethylene glycol	Xenobiotics	Chemicals	38101	LC/MS Pos Early	100002315	1662	195.123	112-60-7	8200			0.9367	1.0715	1.2399	1.4014	1.2689	0.9045	0.8159	0.7883	1.0734	0.6903
989	thiamin (Vitamin B1)	Cofactors, Prosthetic Groups, Electron Carriers	Thiamine metabolism	5341	LC/MS Pos Early	873	3050	265.112	59-43-8	1130	C00378	HMDB00235	0.7305	0.7649	0.7893	0.9829	0.8795	1.2614	1.4744	1.1817	1.3302	1.0818
991	thiamin diphosphate	Cofactors, Prosthetic Groups, Electron Carriers	Thiamine metabolism	35670	LC/MS Neg	522	1195.1	423.03	154-87-0	1132	C00068	HMDB01372	0.3665	0.4236	0.3727	0.415	0.3426	1.0692	1.4681	1.1376	1.1224	1.0024
983	threonate	Cofactors, Prosthetic Groups, Electron Carriers	Ascorbate metabolism	27738	LC/MS Polar	100001022	2384	135.03	70753-61-6	151152	C01620	HMDB00943	1.3856	1.7699	1.5973	2.2521	1.6381	1.5414	0.0483	1	1.1664	1.2248
132	threonine	Amino acid	Aspartate family (OAA derived)	1284	LC/MS Pos Early	564	1514	120.066	72-19-5	6288	C00188	HMDB00167	0.7325	0.8508	0.8533	1.032	0.9764	1.0093	1.0921	0.9907	1.074	0.8268
1214	threonylphenylalanine	Peptide	Dipeptide	31530	LC/MS Pos Early	100001125	3077	267.134	16875-27-7	4099799;4099798			0.2743	0.2743	0.2743	0.2743	0.2743	0.2743	0.2743	0.2743	0.2743	0.2743
1096	thymidine	Nucleotide	Pyrimidine metabolism	2183	LC/MS Neg	872	1963.7	241.083	50-89-5	5789	C00214	HMDB00273	1.0942	1.3612	0.9895	1.379	1.076	1.2916	1.4368	0.8647	1	0.5964
1097	thymidine 5'-monophosphate	Nucleotide	Pyrimidine metabolism	12023	LC/MS Neg	1248	883	321.049	33430-62-5	9700	C00364	HMDB01227	0.3353	0.4787	0.4787	0.9572	1.0385	1.8713	1.8501	1.1033	0.9615	0.5279
194	trans-4-hydroxyproline	Amino acid	Glutamate family (alpha-ketoglutarate derived)	32306	LC/MS Pos Early	1001	1064	132.066	51-35-4	5810	C01157	HMDB00725	1.1655	1.3016	1.0652	1.2723	1.2942	0.6436	0.8874	0.6519	0.8088	0.5123
491	trehalose	Carbohydrate	Sucrose, glucose,fructose metabolism	15573	LC/MS Polar	915	3495	387.114	6138-23-4	7427	C01083	HMDB00975	1.3973	1.3524	1.6566	1.8208	1.5254	1.1871	1.621	1.1346	1.3416	0.9971
492	trehalose 6-phosphate	Carbohydrate	Sucrose, glucose,fructose metabolism	36828	LC/MS Polar	100000296	5000	421.075	136632-28-5	122336	C00689	HMDB01124	1.4184	1.4384	1.6841	1.9818	1.6796	1.8127	3.6313	2.4767	2.948	2.3751
1734	triethanolamine	Xenobiotics	Chemicals	22202	LC/MS Pos Early	100000989	1963	150.112	102-71-6	7618	C06771	HMDB32538	0.2997	0.9898	0.9529	0.9288	0.8056	0.1503	0.2621	0.1503	1.4721	0.1503
949	trigonelline (N'-methylnicotinate)	Cofactors, Prosthetic Groups, Electron Carriers	Nicotinate and nicotinamide metabolism	32401	LC/MS Pos Early	100001092	1388	138.055	535-83-1	5570	C01004	HMDB00875	0.7629	1.3167	1.0234	1.1257	1.2104	0.7094	0.826	0.5259	0.6026	0.4739
1739	trihydroxybutane	Xenobiotics	Chemicals	38636	LC/MS Neg	100002193	925	105.056	4435-50-1	20497			0.5854	0.6026	0.6818	0.8413	0.7832	0.7151	0.9482	0.8864	0.9085	0.6068
82	tryptamine	Amino acid	Aromatic amino acid metabolism (PEP derived)	6104	LC/MS Pos Early	1095	3062	161.107	61-54-1	1150	C00398	HMDB00303	1.0632	0.9312	1.2276	1.3213	1.2651	1.1907	1.3181	0.6878	0.9812	1.0188
68	tryptophan	Amino acid	Aromatic amino acid metabolism (PEP derived)	54	LC/MS Neg	565	2291	203.083	73-22-3	6305	C00078	HMDB00929	0.4966	0.6962	0.6545	0.6749	0.6259	1.426	1.3286	1.0695	1.3253	1.2478
1337	tryptophylglycine	Peptide	Dipeptide	43028	LC/MS Pos Early	100003609	2930	262.119	7360-09-0	263471			1.0622	1.1765	1.034	1.399	1.3457	1.1385	1.0568	0.966	1.0478	0.8967
70	tyrosine	Amino acid	Aromatic amino acid metabolism (PEP derived)	1299	LC/MS Pos Early	815	2430	182.081	60-18-4	6057	C00082	HMDB00158	0.7203	0.8689	0.6911	0.9576	0.8903	1.0424	0.9289	0.9506	1.1247	0.7684
1429	tyrosol	Secondary metabolism	Alkaloids	41515	LC/MS Neg	100003493	2716	137.061	501-94-0	10393	C06044	HMDB04284	0.9966	1.0034	1.3658	1.5206	1.3997	0.7423	0.9146	0.7157	0.822	0.6891
1146	tyrosylglycine	Peptide	Dipeptide	41375	LC/MS Neg	100003598	1635	237.088	673-05-5	259323			1.4246	1.3999	0.9381	1.022	1.285	1.1272	1.1639	1.0094	1.0934	0.6736
399	UDP-glucose	Carbohydrate	Amino sugar and nucleotide sugar	32344	LC/MS Polar	1096	3950	565.048	117756-22-6	8629	C00029	HMDB00286	1.5362	1.9472	1.4432	1.6187	1.2022	1.1309	1.5172	1.0829	1.3438	0.9513
401	UDP-N-acetylglucosamine	Carbohydrate	Amino sugar and nucleotide sugar	35162	LC/MS Pos Early	1249	540	608.089	91183-98-1	445675	C00043	HMDB00290	0.9405	0.8482	0.6532	0.8982	0.7521	2.0283	1.6025	1.1734	1.5366	1.1808
598	undecanoate (11:0)	Lipids	Free fatty acid	12067	LC/MS Neg	889	5219.2	185.155	334-48-5	8180	C17715	HMDB00947	1.2654	0.9527	1.1924	1.5484	1.2977	0.8458	0.9438	0.6029	0.8614	0.5774
1099	uracil	Nucleotide	Pyrimidine metabolism	605	LC/MS Neg	825	1086	111.02	66-22-8	1174	C00106	HMDB00300	0.4973	0.69	0.4547	0.5366	0.5924	1	0.9804	1.1838	1.2244	0.9375
1100	uridine	Nucleotide	Pyrimidine metabolism	606	LC/MS Neg	535	1457.6	243.062	58-96-8	6029	C00299	HMDB00296	0.8231	0.8917	0.8731	1.0056	0.9467	1.3759	1.3241	1.5553	1.5902	1.2575
1108	uridine 3'-monophosphate (3'-UMP)	Nucleotide	Pyrimidine metabolism	39764	LC/MS Polar	106	3800	323.029	35170-0-7;35170-03-7	101543	C01368		0.3496	1.1846	0.1169	1.0954	0.5838	0.7872	0.5608	0.9681	1.3481	0.7911
1101	uridine 5'-diphosphate (UDP)	Nucleotide	Pyrimidine metabolism	5345	LC/MS Polar	870	4450	402.995	21931-53-3	6031	C00015	HMDB00295	0.2526	0.6756	1.1422	1.4193	0.5207	1.0161	1.2181	0.5021	0.5606	0.5581
1102	uridine 5'-monophosphate (UMP)	Nucleotide	Pyrimidine metabolism	2856	LC/MS Neg	869	627	323.029	3387-36-8	6030	C00105	HMDB00288	1.2556	1.0087	1.1993	1.2738	1.1773	0.9737	1.2605	0.9323	1.086	0.9254
1103	uridine-2',3'-cyclic monophosphate	Nucleotide	Pyrimidine metabolism	37137	LC/MS Polar	75	1779.6	305.018	40632-52-8	439715	C02355	HMDB11640	0.2367	0.7127	0.6441	0.5974	0.5121	0.6742	0.7632	0.6503	0.7654	0.6461
265	valine	Amino acid	Branched Chain Amino Acids (pyruvate derived)	1649	LC/MS Neg	566	909.4	116.072	72-18-4	6287	C00183	HMDB00883	0.9101	0.9755	0.9172	1.0182	1.0218	1.2065	1.3489	1.4633	1.4245	0.9956
1274	valylglutamine	Peptide	Dipeptide	42079	LC/MS Pos Early	100003640	2295	246.145	42854-54-6	5253209			1.2142	1.2177	1.1935	1.5588	1.4925	1.5503	1.2962	0.9744	1.1282	0.823
1115	valylglycine	Peptide	Dipeptide	40475	LC/MS Pos Early	100003641	2444	175.108	686-43-1	136487			0.9236	1.2335	0.7009	0.8946	0.9994	1.8978	1.3773	1.4619	1.5276	0.9772
1232	valylleucine	Peptide	Dipeptide	39994	LC/MS Pos Early	100003210	3138	231.17	22906-55-4	352039			0.6908	0.4461	0.8061	0.9914	1.0086	1.6118	1.3404	1.019	1.3606	1.0198
1056	xanthine	Nucleotide	Purine metabolism	3147	LC/MS Pos Early	1004	1032	153.041	69-89-6	1188	C00385	HMDB00292	0.7715	0.8593	1.0054	1.0691	1.0526	1.0353	1.1163	1.0606	0.9946	0.7471
1057	xanthosine	Nucleotide	Purine metabolism	15136	LC/MS Neg	100000299	1075.3	283.068	146-80-5	64959	C01762	HMDB00299	0.3649	0.5099	0.6196	0.9635	1	0.8873	0.5472	0.5875	0.4675	0.417
73	xanthurenate	Amino acid	Aromatic amino acid metabolism (PEP derived)	15679	LC/MS Pos Early	100000015	2236	206.045	59-007	5699	C02470	HMDB00881	0.2891	0.4872	0.4249	0.4601	0.4246	0.2755	0.2005	0.2005	0.2005	0.2005

## Sheet: Pathway Heat Map
	Heat map of statistically significant biochemicals profiled in this study. Red and green shaded cells indicate p≤0.05 (red indicates that the mean values are significantly higher for that comparison; green values significantly lower). Light red and light green shaded cells indicate 0.05<p<0.10 (light red indicates that the mean values trend higher for that comparison; light green values trend low…
										X		X			X
											trr1 Mut		trr1 Mut			trr1 Mut		trr1 Mut		Super Pathway	Sub Pathway	Chemical ID	CAS	RI	Mass
													WT
	Pathway Sort Order	Super Pathway	Sub Pathway	Biochemical Name	Platform	Comp ID	KEGG	PlantCyc	PUBCHEM	X	WT	X	p-value	q-value	X		X		X
	2	Amino acid	Serine family (phosphoglycerate derived)	betaine	LC/MS pos early	3141	C00719	BETAINE	247		1.49		0.0024	0.0027		1.4355		100		Amino acid	Serine family (phosphoglycerate derived)	799	107-43-7	1064	118.086
	3			cystathionine	LC/MS pos early	15705	C02291	L-CYSTATHIONINE	439258		0.79		0.0489	0.0266		0.8341		100		Amino acid	Serine family (phosphoglycerate derived)	310	535-34-2	2270	223.075
	4			cysteine	LC/MS pos early	1868	C00097	CYS	5862		1.08		0.5399	0.1798		1.1178		100		Amino acid	Serine family (phosphoglycerate derived)	800	52-90-4;56-89-3	1488	122.027
	6			cystine	LC/MS pos early	56	C00491	CYSTINE	67678		0.24		0.0055	0.0051		0.1825		80		Amino acid	Serine family (phosphoglycerate derived)	279	56-89-3	2000	241.031
	8			glycine	LC/MS pos early	58	C00037	GLY	750		1.05		0.5576	0.1847		1.1112		100		Amino acid	Serine family (phosphoglycerate derived)	340	56-40-6	1375	76.0393
	9			homocysteine	LC/MS pos early	15128	C00155	HOMO-CYS	778		2.08		0.001	0.0014		0.8214		100		Amino acid	Serine family (phosphoglycerate derived)	311	454-29-5	2155	136.043
	11			N-acetylcysteine	LC/MS neg	1586	C06809		12035		1.46		0.03	0.0187		1.7138		100		Amino acid	Serine family (phosphoglycerate derived)	1107	616-91-1	1108	162.023
	12			N-acetylglycine	LC/MS pos early	27710			10972		0.81		0.1129	0.0516		0.9487		100		Amino acid	Serine family (phosphoglycerate derived)	100001006	543-24-8	826	118.05
	13			N-acetylserine	LC/MS pos early	37076		ACETYLSERINE	65249		1.38		0.0431	0.0239		1.2048		100		Amino acid	Serine family (phosphoglycerate derived)	100001851	97-14-3	811	148.06
	16			serine	LC/MS pos early	1648	C00065	SER	5951		1.32		0.0111	0.0088		1.1536		100		Amino acid	Serine family (phosphoglycerate derived)	503	56-45-1	1239	106.05
	24			sulfate*	LC/MS neg	46960	C00059		1118		1.28		0.0063	0.0056		1.0037		100		Amino acid	Serine family (phosphoglycerate derived)	100002528	14808-79-8	616	96.9601
	29			lanthionine	LC/MS pos early	42002			6994972;98504		1.78		0.0521	0.028		1.2348		100		Amino acid	Serine family (phosphoglycerate derived)	100003892	3183-08-02	1730	209.059
	30		Aromatic amino acid metabolism (PEP derived)	3-(4-hydroxyphenyl)lactate	LC/MS neg	32197	C03672	CPD-2222	9378		1.56		0.0056	0.0051		1.3666		100		Amino acid	Aromatic amino acid metabolism (PEP derived)	240	6482-98-0	1379	181.051
	37			4-hydroxyphenylpyruvate	LC/MS neg	1669	C01179	P-HYDROXY-PHENYLPYRUVATE	979		1.32		0.0503	0.0273		0.9747		100		Amino acid	Aromatic amino acid metabolism (PEP derived)	1141	156-39-8	1690.1	179.035
	46			indolelactate	LC/MS neg	18349	C02043		92904		1.64		0.005	0.0048		2.238		100		Amino acid	Aromatic amino acid metabolism (PEP derived)	100000463	832-97-3	2286	204.067
	49			kynurenate	LC/MS pos early	1417	C01717		3845		0.6		0.0102	0.0083		0.5744		100		Amino acid	Aromatic amino acid metabolism (PEP derived)	98	492-27-3	2385	190.05
	50			kynurenine	LC/MS pos early	15140	C00328		161166		0.43		0.0006	0.0009		0.5559		100		Amino acid	Aromatic amino acid metabolism (PEP derived)	100000265	2922-83-0	2739	209.092
	51			methyl indole-3-acetate	LC/MS pos early	1584		CPD-10546	74706		1.71		0.0226	0.0148		1.2914		100		Amino acid	Aromatic amino acid metabolism (PEP derived)	1104	1912-33-0	3339	190.086
	52			N-acetylphenylalanine	LC/MS neg	33950	C03519		74839		0.92		0.5719	0.1879		0.7037		100		Amino acid	Aromatic amino acid metabolism (PEP derived)	100001256	2018-61-3	2597	206.082
	54			N-acetyltryptophan	LC/MS neg	33959	C03137		700653		0.88		0.3519	0.1312		0.8806		100		Amino acid	Aromatic amino acid metabolism (PEP derived)	100001254	1218-34-4	2630	245.093
	55			N-acetyltyrosine	LC/MS pos early	32390			68310		1.64		0.0065	0.0057		1.1288		100		Amino acid	Aromatic amino acid metabolism (PEP derived)	100001104	537-55-3	1860	224.092
	58			phenethylamine	LC/MS pos early	12142	C05332	PHENYLETHYLAMINE	1001		1.02		0.7951	0.2433		0.9384		100		Amino acid	Aromatic amino acid metabolism (PEP derived)	1207	64-04-0	3065	122.096
	61			phenylalanine	LC/MS pos early	64	C00079	PHE	6140		1.24		0.0224	0.0148		1.1406		100		Amino acid	Aromatic amino acid metabolism (PEP derived)	460	63-91-2	2878	166.086
	62			phenyllactate (PLA)	LC/MS neg	22130	C05607		3848		0.67		0.0147	0.0107		0.7902		100		Amino acid	Aromatic amino acid metabolism (PEP derived)	100000774	828-01-3	2208	165.056
	63			phenylpyruvate	LC/MS polar	566	C00166	PHENYL-PYRUVATE	997		1.28		0.3047	0.117		0.9977		100		Amino acid	Aromatic amino acid metabolism (PEP derived)	241	156-06-9	845	163.04
	64			picolinate	LC/MS pos early	1512	C10164	PICOLINATE	1018		0.98		0.8797	0.2618		1.1102		100		Amino acid	Aromatic amino acid metabolism (PEP derived)	1022	98-98-6	910	124.039
	65			quinate	LC/MS polar	18335	C00296	QUINATE	6508		1.12		0.7724	0.2375		2.0998		100		Amino acid	Aromatic amino acid metabolism (PEP derived)	100000442	77-95-2	2432.9	191.056
	67			shikimate	LC/MS polar	15144	C00493	SHIKIMATE	8742		0.53		0.0019	0.0023		1.1018		100		Amino acid	Aromatic amino acid metabolism (PEP derived)	100000293	138-59-0	2725	173.046
	68			tryptophan	LC/MS neg	54	C00078	TRP	6305		2.03		2.1106e-05	9.7606e-05		1.2794		100		Amino acid	Aromatic amino acid metabolism (PEP derived)	565	73-22-3	2291	203.083
	70			tyrosine	LC/MS pos early	1299	C00082	TYR	6057		1.17		0.1266	0.0568		0.963		100		Amino acid	Aromatic amino acid metabolism (PEP derived)	815	60-18-4	2430	182.081
	73			xanthurenate	LC/MS pos early	15679	C02470		5699		0.52		0.0006	0.0009		0.2155		20		Amino acid	Aromatic amino acid metabolism (PEP derived)	100000015	59-007	2236	206.045
	82			tryptamine	LC/MS pos early	6104	C00398	TRYPTAMINE	1150		0.89		0.36	0.1332		1.0393		100		Amino acid	Aromatic amino acid metabolism (PEP derived)	1095	61-54-1	3062	161.107
	89			N-formylphenylalanine	LC/MS neg	48433			759256		1		0.9475	0.2765		0.8544		100		Amino acid	Aromatic amino acid metabolism (PEP derived)	100006056	13200-85-6	2336	192.067
	100		Aspartate family (OAA derived)	2-aminoadipate	LC/MS polar	6146	C00956	CPD-468	469		1.07		0.7999	0.2441		1.481		100		Amino acid	Aspartate family (OAA derived)	381	542-32-5;1118-90-7	3500	160.062
	102			alanine	LC/MS pos early	1126	C00041	L-ALPHA-ALANINE	5950		1.51		0.0008	0.0011		1.3511		100		Amino acid	Aspartate family (OAA derived)	811	56-41-7	1700	90.055
	103			allo-threonine	LC/MS pos early	15142	C05519	CPD-10303	99289		1.16		0.1097	0.0505		0.8338		100		Amino acid	Aspartate family (OAA derived)	100000272	28954-12-3	1424	120.066
	104			asparagine	LC/MS pos early	512	C00152	ASN	6267		1.23		0.0722	0.0362		1.2002		100		Amino acid	Aspartate family (OAA derived)	917	70-47-3	1225	133.061
	105			aspartate	LC/MS pos early	443	C00049	L-ASPARTATE	5960		1.37		0.006	0.0054		1.0957		100		Amino acid	Aspartate family (OAA derived)	234	56-84-8	1165	134.045
	108			homoserine	LC/MS polar	18351	C00263	HOMO-SER	12647		1.72		0.0229	0.0149		1.2647		100		Amino acid	Aspartate family (OAA derived)	100000458	672-15-1	2875.8	118.051
	109			homoserine lactone	LC/MS pos early	15696	C02926	HOMO-SER	445963		1.51		0.0045	0.0045		2.1857		100		Amino acid	Aspartate family (OAA derived)	100000262	2185-02-06	1980	102.055
	111			lysine	LC/MS pos early	1301	C00047	LYS	5962		5.8		3.3283e-06	2.9455e-05		2.2525		100		Amino acid	Aspartate family (OAA derived)	407	56-87-1	2850	147.113
	112			methionine	LC/MS neg	1302	C00073	MET	6137		1.45		0.0004	0.0008		1.1237		100		Amino acid	Aspartate family (OAA derived)	415	63-68-3	1147	148.044
	113			methionine sulfoxide	LC/MS pos early	18374	C02989	L-Methionine-sulfoxides	158980		2.85		8.4634e-08	5.0881e-06		1.1336		100		Amino acid	Aspartate family (OAA derived)	100000039	3226-65-1	1272	166.053
	114			N2-acetyllysine	LC/MS neg	36751	C12989	N-ACETYL-L-LYSINE	92907		13.58		0.0002	0.0005		2.483		100		Amino acid	Aspartate family (OAA derived)	100001721	1946-82-3	828.3	187.109
	115			N6-acetyllysine	LC/MS neg	36752	C02727		92832		3.98		1.2448e-05	6.8035e-05		1.267		100		Amino acid	Aspartate family (OAA derived)	100001734	692-04-6	1059	187.109
	116			N6,N6,N6-trimethyllysine	LC/MS pos early	1498	C03793		440120		1.64		0.0014	0.0018		1.3149		100		Amino acid	Aspartate family (OAA derived)	189	23284-33-5	2825	189.16
	117			N2,N6-diacetyllysine	LC/MS polar	48455			91827		4.12		4.3867e-05	0.0002		1.1383		100		Amino acid	Aspartate family (OAA derived)	100006124	499-86-5	1554	229.119
	118			N-acetylalanine	LC/MS polar	1585	C02847		88064		1.33		0.0333	0.0198		1.6432		100		Amino acid	Aspartate family (OAA derived)	1110	97-69-8	1564.8	130.051
	119			N-acetylasparagine	LC/MS pos early	33942			99715		1.05		0.7151	0.2239		1.1085		100		Amino acid	Aspartate family (OAA derived)	100001257	4033-40-3	785	175.071
	120			N-acetylaspartate (NAA)	LC/MS pos early	22185	C01042		65065		2.14		0.0151	0.0108		1.8086		100		Amino acid	Aspartate family (OAA derived)	100000787	997-55-7;997-55-7	880	176.055
	122			N-acetylmethionine	LC/MS neg	1589	C02712		448580		1.1		0.3537	0.1312		1.2		100		Amino acid	Aspartate family (OAA derived)	1083	65-82-7	1787	190.054
	123			N-acetylthreonine	LC/MS neg	33939			152204		1.16		0.2143	0.088		1.0241		100		Amino acid	Aspartate family (OAA derived)	100001274	17093-74-2	821.6	160.062
	124			N-formylmethionine	LC/MS neg	2829	C03145		439750		0.97		0.7227	0.2257		1.1536		100		Amino acid	Aspartate family (OAA derived)	194	4289-98-9	1543.8	176.039
	125			O-acetylhomoserine	LC/MS pos early	31539	C01077	CPD-667	439389		1.21		0.0765	0.038		1.3862		100		Amino acid	Aspartate family (OAA derived)	100001129	7540-67-2	2092	162.076
	126			pipecolate	LC/MS pos early	1444	C00408		849		1.85		0.0004	0.0007		1.6042		100		Amino acid	Aspartate family (OAA derived)	1025	4043-87-2	2200	130.086
	129			saccharopine	LC/MS pos early	1495	C00449	SACCHAROPINE	160556		2.18		0.0154	0.0109		1.7139		100		Amino acid	Aspartate family (OAA derived)	392	997-68-2	2530	277.139
	130			S-adenosylhomocysteine (SAH)	LC/MS neg	42382	C00021	ADENOSYL-HOMO-CYS	439155		0.89		0.2785	0.1084		0.9449		100		Amino acid	Aspartate family (OAA derived)	197	979-92-0	1832.4	383.114
	131			S-adenosylmethionine (SAM)	LC/MS pos early	15915	C00019	S-ADENOSYLMETHIONINE	34755		1.18		0.3945	0.1394		2.3455		100		Amino acid	Aspartate family (OAA derived)	1263	24346-00-7;86867-01-8;86867-0108	3002	399.145
	132			threonine	LC/MS pos early	1284	C00188	THR	6288		1.12		0.1669	0.0709		0.9986		100		Amino acid	Aspartate family (OAA derived)	564	72-19-5	1514	120.066
	133			N-methylalanine	LC/MS pos early	37069	C02721		5288725;6971259		0.96		0.694	0.2202		0.7877		100		Amino acid	Aspartate family (OAA derived)	100001823	600-21-5	1536	104.071
	135			homocitrate	LC/MS neg	39601	C01251		439459		0.74		0.0957	0.0451		0.708		100		Amino acid	Aspartate family (OAA derived)	100002554	320573-06-6	578	205.035
	137			6-oxopiperidine-2-carboxylic acid	LC/MS neg	43231			3014237		0.42		0.007	0.0059		0.4573		100		Amino acid	Aspartate family (OAA derived)	100004499	34622-39-4	964.5	142.051
	138			2-piperidinone	LC/MS pos early	43400			12665		0.8		0.2254	0.0913		0.9999		100		Amino acid	Aspartate family (OAA derived)	100004295	675-20-7	1675	100.076
	139			N-acetylmethionine sulfoxide	LC/MS pos early	45428			193368		1.63		0.0018	0.0022		1.6375		100		Amino acid	Aspartate family (OAA derived)	100005463		880	208.064
	143			N6-carboxyethyllysine	LC/MS pos early	37458					1.75		0.0005	0.0008		1.3296		100		Amino acid	Aspartate family (OAA derived)	100001769		2695	219.134
	146			N6-carboxymethyllysine	LC/MS pos early	36713					0.71		0.3938	0.1394		0.8291		100		Amino acid	Aspartate family (OAA derived)	100001768	5746-04-03	2592	205.118
	147			pyrraline	LC/MS neg	48428					5.09		3.2767e-06	2.9455e-05		1.9278		100		Amino acid	Aspartate family (OAA derived)	100001767	74509-14-1	2304	253.119
	149			methionine sulfone	LC/MS pos early	44878			69961		1					0.8772		0		Amino acid	Aspartate family (OAA derived)	100004635	820-10-0	1250	182.048
	152			phosphothreonine	LC/MS pos early	37453	C12147		1016		1.49		0.0358	0.0208		1.2106		100		Amino acid	Aspartate family (OAA derived)	100002076	27530-80-9	605	200.032
	154			dimethyl sulfone	LC/MS pos early	43424	C11142		6213		0.26		0.0005	0.0008		0.3724		20		Amino acid	Aspartate family (OAA derived)	100004284	67-71-0	832	95.0161
	156		Glutamate family (alpha-ketoglutarate derived)	imidazole lactate	LC/MS pos early	15716	C05568		440129		2.5		3.45e-05	0.0001		2.7211		100		Amino acid	Glutamate family (alpha-ketoglutarate derived)	100000263	14403-45-3	2040	157.061
	161			3-methylhistidine	LC/MS pos early	15677	C01152		64969		1.15		0.3518	0.1312		1.0287		100		Amino acid	Glutamate family (alpha-ketoglutarate derived)	100000042	368-16-1	2670	170.092
	162			4-acetamidobutanoate	LC/MS polar	1558	C02946		18189		0.97		0.8627	0.2587		1.1396		100		Amino acid	Glutamate family (alpha-ketoglutarate derived)	1113	3025-96-5	1925	144.067
	164			4-hydroxybutyrate (GHB)	LC/MS polar	34585	C00989	4-HYDROXY-BUTYRATE	10413		2.56		0.0003	0.0006		4.4483		100		Amino acid	Glutamate family (alpha-ketoglutarate derived)	100001507	502-85-2	1765	103.04
	166			5-aminovalerate	LC/MS pos early	18319	C00431		138		0.71		0.0195	0.0132		1.0807		100		Amino acid	Glutamate family (alpha-ketoglutarate derived)	100000454	660-88-8	2220	118.086
	167			arginine	LC/MS pos early	1638	C00062	ARG	232		0.81		0.1011	0.0471		0.9351		100		Amino acid	Glutamate family (alpha-ketoglutarate derived)	231	1119-34-2	2825	175.119
	168			argininosuccinate	LC/MS pos early	15497	C03406	L-ARGININO-SUCCINATE	16950;828		0.54		0.0615	0.0317		0.7754		100		Amino acid	Glutamate family (alpha-ketoglutarate derived)	232	156637-58-0	2745	291.13
	172			dimethylarginine (SDMA + ADMA)	LC/MS pos early	36808	C03626		123831		1.49		0.0146	0.0107		1.3048		100		Amino acid	Glutamate family (alpha-ketoglutarate derived)	100001810	102783-24-4	2850	203.15
	174			gamma-aminobutyrate (GABA)	LC/MS pos early	1416	C00334	4-AMINO-BUTYRATE	119		0.93		0.5356	0.1789		1.0328		100		Amino acid	Glutamate family (alpha-ketoglutarate derived)	141	56-12-2	2048	104.071
	175			glutamate	LC/MS pos early	57	C00025	GLT	611		1.67		9.6775e-05	0.0003		1.0914		100		Amino acid	Glutamate family (alpha-ketoglutarate derived)	561	56-86-0	1500	148.06
	176			glutamate, gamma-methyl ester	LC/MS pos early	33487			68662		1.4		0.001	0.0014		1.0408		100		Amino acid	Glutamate family (alpha-ketoglutarate derived)	100001103	1499-55-4	2170	162.076
	177			glutamine	LC/MS pos early	53	C00064	GLN	5961		1.06		0.7149	0.2239		1.1399		100		Amino acid	Glutamate family (alpha-ketoglutarate derived)	563	56-85-9	1291	147.076
	179			histidine	LC/MS pos early	59	C00135	HIS	6274		1.81		1.1914e-05	6.8035e-05		1.3886		100		Amino acid	Glutamate family (alpha-ketoglutarate derived)	355	5934-29-2	2707	156.077
	181			homocitrulline	LC/MS pos early	22138	C02427		65072		1.03		0.9575	0.2781		0.5125		40		Amino acid	Glutamate family (alpha-ketoglutarate derived)	100000963	1190-49-4	1908	190.119
	182			N-acetylarginine	LC/MS pos early	33953	C02562		67427		0.66		0.0117	0.0091		0.8542		100		Amino acid	Glutamate family (alpha-ketoglutarate derived)	100001266	155-84-0	2245	217.13
	183			N-acetylglutamate	LC/MS neg	15720	C00624	ACETYL-GLU	70914		2.76		0.0002	0.0004		1.7145		100		Amino acid	Glutamate family (alpha-ketoglutarate derived)	100000282	5817-08-03	621	188.056
	184			N-acetylglutamine	LC/MS pos early	33943	C02716		182230		1.11		0.3953	0.1394		1.1411		100		Amino acid	Glutamate family (alpha-ketoglutarate derived)	100001253	2490-97-3	845	189.087
	185			N-acetylhistidine	LC/MS pos early	33946	C02997		75619		2.26		4.8303e-05	0.0002		1.5211		100		Amino acid	Glutamate family (alpha-ketoglutarate derived)	100001293	39145-52-3	2065	198.087
	186			N-alpha-acetylornithine	LC/MS pos early	32984	C00437	N-ALPHA-ACETYLORNITHINE	439232		8.02		3.6746e-06	2.9455e-05		1.1366		100		Amino acid	Glutamate family (alpha-ketoglutarate derived)	100000285	6205-08-09	2000	175.108
	187			N-acetylproline	LC/MS pos early	34387			322640		0.55		0.0008	0.0011		0.5034		100		Amino acid	Glutamate family (alpha-ketoglutarate derived)	100001334	1074-79-9	1695	158.081
	188			ornithine	LC/MS pos early	1493	C00077	L-ORNITHINE	6262		3.72		4.1288e-05	0.0002		1.0661		100		Amino acid	Glutamate family (alpha-ketoglutarate derived)	444	3184-13-2	2800	133.097
	189			proline	LC/MS pos early	1898	C00148	PRO	145742		0.78		0.0321	0.0194		0.8492		100		Amino acid	Glutamate family (alpha-ketoglutarate derived)	480	147-85-3	1603	116.071
	190			pyroglutamine*	LC/MS pos early	46225			134508		0.78		0.0903	0.0431		0.95		100		Amino acid	Glutamate family (alpha-ketoglutarate derived)	100001540	2353-44-8	1900	129.066
	194			trans-4-hydroxyproline	LC/MS pos early	32306	C01157	Protein-hydroxyprolines	5810		0.57		0.0023	0.0026		0.7008		100		Amino acid	Glutamate family (alpha-ketoglutarate derived)	1001	51-35-4	1064	132.066
	204			1-methylhistidine	LC/MS pos early	30460	C01152		92105		1.24		0.3054	0.117		1.132		100		Amino acid	Glutamate family (alpha-ketoglutarate derived)	100001051	332-80-9	2755	170.092
	208			N-delta-acetylornithine	LC/MS pos early	43249			9920500		2.71		0.001	0.0014		0.9275		100		Amino acid	Glutamate family (alpha-ketoglutarate derived)	100004523		1877	175.108
	212			N-monomethylarginine	LC/MS pos early	43586	C03884		132862		1.39		0.0085	0.0071		1.1627		100		Amino acid	Glutamate family (alpha-ketoglutarate derived)	100004488	53308-83-1	2845	189.135
	213			4-guanidinobutanoate	LC/MS pos early	15681	C01035		500		0.93		0.4825	0.163		1.0397		100		Amino acid	Glutamate family (alpha-ketoglutarate derived)	100000096	463-003;463-00-3	2320	146.092
	215			4-imidazoleacetate	LC/MS pos early	32349	C02835		96215		1.05		0.1748	0.0738		0.5837		80		Amino acid	Glutamate family (alpha-ketoglutarate derived)	100001207	645-65-8	2055	127.05
	229			histidinol	LC/MS pos early	15316	C00860	HISTIDINOL	165271		0.67		0.1153	0.0523		2.7492		100		Amino acid	Glutamate family (alpha-ketoglutarate derived)	100000260	1596-64-1	3041	142.097
	230		Branched Chain Amino Acids (OAA derived)	isoleucine	LC/MS neg	1125	C00407	ILE	6306		1.24		0.0324	0.0195		1.1748		100		Amino acid	Branched Chain Amino Acids (OAA derived)	376	73-32-5	1419.1	130.087
	236			5-aminolevulinate	LC/MS pos early	2290	C00430	5-AMINO-LEVULINATE	137		1.09		0.5947	0.1933		1.0736		100		Amino acid	Branched Chain Amino Acids (OAA derived)	1306	5451-09-02	2049	132.066
	242		Branched Chain Amino Acids (pyruvate derived)	2,3-dihydroxyisovalerate	LC/MS polar	38276	C04039	DIOH-ISOVALERATE	677		0.88		0.2219	0.0905		1.4168		100		Amino acid	Branched Chain Amino Acids (pyruvate derived)	100002417	1756-18-9	1050	133.051
	245			2-hydroxy-3-methylvalerate	LC/MS neg	36746			164623		0.97		0.7	0.2209		1.0132		100		Amino acid	Branched Chain Amino Acids (pyruvate derived)	100001541	488-15-3	1800	131.071
	248			3-methyl-2-oxobutyrate	LC/MS polar	44526	C00141	2-KETO-ISOVALERATE	49		1.37		0.1461	0.0636		1.0301		100		Amino acid	Branched Chain Amino Acids (pyruvate derived)	100000936	3715-29-5	911	115.04
	249			3-methyl-2-oxovalerate	LC/MS neg	15676	C00671	2-KETO-3-METHYL-VALERATE	47		1.77		0.0315	0.0192		0.9784		100		Amino acid	Branched Chain Amino Acids (pyruvate derived)	100000036	1460-34-0;51829-07-3	2064.2	129.056
	250			4-methyl-2-oxopentanoate	LC/MS neg	22116	C00233	2K-4CH3-PENTANOATE&redirect=T	70		1.21		0.0879	0.0424		0.3815		60		Amino acid	Branched Chain Amino Acids (pyruvate derived)	100000551	816-66-0	2170	129.056
	251			5-hydroxylysine	LC/MS pos early	15685	C16741		1029		1.04		0.6462	0.2078		0.9164		100		Amino acid	Branched Chain Amino Acids (pyruvate derived)	100000054	13204-98-3	2790	163.108
	253			alpha-hydroxyisocaproate	LC/MS neg	22132	C03264		83697		0.81		0.0427	0.0238		0.9123		100		Amino acid	Branched Chain Amino Acids (pyruvate derived)	100000706	10303-64-7	1840	131.071
	254			alpha-hydroxyisovalerate	LC/MS polar	46537			99823		0.78		0.053	0.0281		0.8064		100		Amino acid	Branched Chain Amino Acids (pyruvate derived)	100001300	600-37-3	1052	117.056
	256			leucine	LC/MS pos early	60	C00123	LEU	6106		1.23		0.0204	0.0138		1.1031		100		Amino acid	Branched Chain Amino Acids (pyruvate derived)	397	61-90-5	2864	132.102
	260			N-acetylisoleucine	LC/MS neg	33967			2802421		0.69		0.0646	0.0331		0.66		100		Amino acid	Branched Chain Amino Acids (pyruvate derived)	100001276	3077-46-1	2325	172.098
	261			N-acetylleucine	LC/MS pos early	1587	C02710		70912		0.96		0.7888	0.2419		1.0646		100		Amino acid	Branched Chain Amino Acids (pyruvate derived)	1082	1188-21-2	2656	174.112
	262			N-acetylvaline	LC/MS neg	1591			66789		0.93		0.6342	0.205		0.8664		100		Amino acid	Branched Chain Amino Acids (pyruvate derived)	1084	96-81-1	1704	158.082
	265			valine	LC/MS neg	1649	C00183	VAL	6287		1.33		0.0139	0.0103		1.2878		100		Amino acid	Branched Chain Amino Acids (pyruvate derived)	566	72-18-4	909.4	116.072
	266			2-isopropylmalate	LC/MS neg	15667	C02504	3-CARBOXY-3-HYDROXY-ISOCAPROATE	77		0.86		0.2587	0.102		0.9981		100		Amino acid	Branched Chain Amino Acids (pyruvate derived)	100000409	3237-44-3	725	175.061
	283		Amines and polyamines	5-methylthioadenosine (MTA)	LC/MS pos early	1419	C00170	5-METHYLTHIOADENOSINE	439176		2.08		0.0046	0.0045		2.763		100		Amino acid	Amines and polyamines	212	2457-80-9	2752	298.097
	284			agmatine	LC/MS pos early	15496	C00179	AGMATHINE	199		0.83		0.0986	0.0461		0.8504		100		Amino acid	Amines and polyamines	100000103	2482-00-0	3057	131.129
	285			putrescine	LC/MS pos early	1408	C00134	PUTRESCINE	1045		0.97		0.7477	0.2317		0.932		100		Amino acid	Amines and polyamines	49	110-60-1	3027	89.1073
	286			spermidine	LC/MS pos early	485	C00315	SPERMIDINE	1102		0.37		0.0002	0.0005		0.3895		100		Amino acid	Amines and polyamines	50	124-20-9	3355	146.165
	289			N-acetyl-cadaverine	LC/MS pos early	43530					3.37		3.5526e-06	2.9455e-05		2.5491		100		Amino acid	Amines and polyamines	100002249	32343-73-0	2385	145.134
	291			N-acetylputrescine	LC/MS pos early	37496	C02714		122356		0.94		0.4447	0.151		0.9279		100		Amino acid	Amines and polyamines	192	18233-70-0	2230	131.118
	295		Glutathione metabolism	5-oxoproline	LC/MS neg	1494	C01879	5-OXOPROLINE	7405		0.97		0.8371	0.2523		0.9501		100		Amino acid	Glutathione metabolism	1021	98-79-3	738.5	128.035
	296			cysteine-glutathione disulfide	LC/MS pos early	35159			4247235		0.84		0.3501	0.1312		1.1703		100		Amino acid	Glutathione metabolism	100001437	13081-14-6	2465	427.095
	297			gamma-glutamyl-2-aminobutyrate	LC/MS pos early	37092					1.45		0.052	0.028		1.1618		100		Amino acid	Glutathione metabolism	100001502		2380	233.113
	298			glutathione, oxidized (GSSG)	LC/MS pos early	27727	C00127	GLUTATHIONE	65359		2.19		0.0005	0.0009		1.8111		100		Amino acid	Glutathione metabolism	448	103239-24-3	2667	613.159
	299			glutathione, reduced (GSH)	LC/MS pos early	2127	C00051	GLUTATHIONE	124886		1.48		0.0244	0.0158		1.6221		100		Amino acid	Glutathione metabolism	496	70-18-8	2000	308.091
	300			ophthalmate	LC/MS pos early	34592			7018721		1.53		0.0021	0.0024		1.4814		100		Amino acid	Glutathione metabolism	100001311	495-27-2	2085	290.135
	301			S-methylglutathione	LC/MS pos early	33944	C11347		3605667		2.11		0.0004	0.0007		2.3829		100		Amino acid	Glutathione metabolism	100001259	2922-56-7	2200	322.107
	305			cysteinylglycine	LC/MS pos early	35637	C01419	CYS-GLY	439498		1.18		0.3619	0.1335		1.3616		100		Amino acid	Glutathione metabolism	278	19246-18-5	2132	179.048
	306			gamma-glutamylalanine	LC/MS pos early	37063			440103		1.89		0.0182	0.0125		0.9858		100		Amino acid	Glutathione metabolism	100001843	5875-41-2	1986	219.098
	307			gamma-glutamylglutamate	LC/MS pos early	36738	C05282		92865		2.13		1.2427e-05	6.8035e-05		0.8649		100		Amino acid	Glutathione metabolism	331	1116-22-9	1775	277.103
	308			gamma-glutamylglutamine	LC/MS pos early	2730	C05283		150914		1.21		0.0861	0.0419		1.1297		100		Amino acid	Glutathione metabolism	1140	10148-81-9	1430	276.119
	309			gamma-glutamylglycine	LC/MS pos early	33949			165527		0.85		0.2283	0.0921		0.8386		100		Amino acid	Glutathione metabolism	100001294	1948-29-4	1535	205.082
	310			gamma-glutamylhistidine	LC/MS pos early	18245			7017195		3.05		4.0797e-06	3.0658e-05		1.5899		100		Amino acid	Glutathione metabolism	1235	37460-15-4	2740	285.119
	311			gamma-glutamylisoleucine*	LC/MS pos early	34456			14253342		1.99		6.0035e-05	0.0002		1.2082		100		Amino acid	Glutathione metabolism	100001485		2940	261.144
	312			gamma-glutamylleucine	LC/MS neg	18369			151023		1.97		0.0004	0.0007		1.2001		100		Amino acid	Glutathione metabolism	1268	2566-39-4	1685	259.13
	313			gamma-glutamyl-epsilon-lysine	LC/MS pos early	33934			65254;14284565		1.71		0.0055	0.0051		1.1539		100		Amino acid	Glutathione metabolism	100001262	17105-15-6	2717	276.155
	314			gamma-glutamylmethionine	LC/MS pos early	44872			7009567		2.73		2.5031e-05	0.0001		1.6419		100		Amino acid	Glutathione metabolism	100001313	17663-87-5	2640	279.101
	315			gamma-glutamylphenylalanine	LC/MS neg	33422			111299		2.53		3.8295e-05	0.0002		0.9759		100		Amino acid	Glutathione metabolism	100000491	7432-24-8	1825	293.114
	316			gamma-glutamylthreonine*	LC/MS pos early	33364					1.47		0.0042	0.0042		0.9368		100		Amino acid	Glutathione metabolism	100001314	5652-48-2	1750	249.108
	317			gamma-glutamyltryptophan	LC/MS neg	33947			3989307		2.4		0.0002	0.0004		1.5088		100		Amino acid	Glutathione metabolism	100001295	66471-20-3	1960	332.125
	318			gamma-glutamyltyrosine	LC/MS pos early	2734			94340		3.23		0.0003	0.0006		0.4386		100		Amino acid	Glutathione metabolism	1102	7432-23-7	2508	311.124
	319			gamma-glutamylvaline	LC/MS pos early	43829			7015683		1.29		0.1398	0.0614		0.8533		100		Amino acid	Glutathione metabolism	100001126	2746-34-1	2700	247.129
	320			gamma-glutamylcysteine	LC/MS pos early	1778	C00669	L-GAMMA-GLUTAMYLCYSTEINE	842		1.94		0.0002	0.0004		1.3804		100		Amino acid	Glutathione metabolism	1036	636-58-8	2118	251.07
	321			S-lactoylglutathione	LC/MS pos early	15731	C03451	S-LACTOYL-GLUTATHIONE	440018		2.72		8.8649e-05	0.0003		2.3715		100		Amino acid	Glutathione metabolism	1343	54398-03-7	2124	380.112
	325	Carbohydrate	Glycolysis	2-phosphoglycerate	LC/MS polar	35629	C00631	2-PG	59		0.45		0.2514	0.1001		1.6801		100		Carbohydrate	Glycolysis	100000093	70195-25-4	4346	184.986
	328			fructose 1,6-bisphosphate	LC/MS neg	15926	C05378	FRUCTOSE-16-DIPHOSPHATE	172313		1.62		0.0784	0.0388		1.1766		100		Carbohydrate	Glycolysis	1253	38099-82-0;103213-44-1	553.1	338.989
	329			glucose	LC/MS polar	48152	C00031	CPD-3607	79025		1.89		0.0048	0.0047		1.5116		100		Carbohydrate	Glycolysis	572	50-99-7	2342	225.062
	330			glucose 1-phosphate	LC/MS polar	15561	C00103	GLC-1-P	65533		1.49		0.0105	0.0084		1.947		100		Carbohydrate	Glycolysis	1233	56401-20-8	4277.1	259.022
	331			glucose 6-phosphate	LC/MS polar	31260	C00668	ALPHA-GLC-6-P	5958		0.99		0.9307	0.2723		1.9895		100		Carbohydrate	Glycolysis	291	103192-55-8	4537	259.022
	334			lactate	LC/MS polar	527	C00186	L-LACTATE	612		0.49		0.0002	0.0005		0.9834		100		Carbohydrate	Glycolysis	482	79-33-4	1468.8	89.0244
	335			phosphoenolpyruvate (PEP)	LC/MS pos early	597	C00074	PHOSPHO-ENOL-PYRUVATE	1005		0.79		0.1551	0.0668		1.066		100		Carbohydrate	Glycolysis	463	10526-80-4	585	168.99
	337			pyruvate	LC/MS neg	42582	C00022	PYRUVATE	1060		1.21		0.1214	0.0547		1.084		100		Carbohydrate	Glycolysis	823	127-17-3	732.4	87.0088
	340			acetyl CoA	LC/MS neg	43840	C00024	ACETYL-COA	444493		1.15		0.3822	0.1375		1.4031		100		Carbohydrate	Glycolysis	1830	102029-73-2	1691	403.556
	342		TCA cycle	aconitate [cis or trans]	LC/MS neg	46173	C00417				1.88		0.0007	0.0011		1.668		100		Carbohydrate	TCA cycle	100001359		580	173.009
	343			alpha-ketoglutarate	LC/MS polar	528	C00026	2-ketoglutarate	51		1.45		0.0452	0.0249		1.4653		100		Carbohydrate	TCA cycle	93	305-72-6;328-50-7;22202-68-2	2700	145.014
	345			citrate	LC/MS neg	1564	C00158	CIT	311		0.91		0.367	0.1341		0.976		100		Carbohydrate	TCA cycle	1124	77-92-9	582	191.02
	346			fumarate	LC/MS polar	1643	C00122	FUM	444972		0.85		0.0857	0.0419		1.2339		100		Carbohydrate	TCA cycle	330	100-17-8	3084	115.004
	347			isocitrate	LC/MS pos early	12110	C00311	threo-ds-iso-citrate	1198		3.04		0.0047	0.0046		1.1814		100		Carbohydrate	TCA cycle	1206	20226-99-7	773	210.061
	348			malate	LC/MS neg	1303	C00149	MAL	525		0.93		0.4949	0.1662		0.9817		100		Carbohydrate	TCA cycle	409	6915-15-7	615.6	133.014
	349			maleate	LC/MS polar	20676	C01384	MALEATE	444266		0.63		0.0021	0.0024		1.0151		100		Carbohydrate	TCA cycle	100000707	110-16-7	2510	115.004
	352			succinylcarnitine	LC/MS pos early	37058					1.21		0.1279	0.0572		2.2887		100		Carbohydrate	TCA cycle	100001948		2291	262.129
	353			succinate	LC/MS neg	1437	C00042	SUC	1110		0.74		0.0021	0.0024		0.7464		100		Carbohydrate	TCA cycle	252	110-15-6	603	117.019
	357		Calvin cycle and pentose phosphate	3-phosphoglycerate	LC/MS neg	1414	C00597	G3P	724		0.8		0.1665	0.0709		1.0384		100		Carbohydrate	Calvin cycle and pentose phosphate	132	80731-10-8	583	184.986
	358			dihydroxyacetone phosphate (DHAP)	LC/MS pos early	15522	C00111	DIHYDROXY-ACETONE-PHOSPHATE	668		1.18		0.2135	0.0879		1.4858		100		Carbohydrate	Calvin cycle and pentose phosphate	309	102783-56-2	539	171.005
	359			ribose 5-phosphate	LC/MS polar	561	C00117	RIBOSE-5P			0.75		0.2705	0.1063		2.0832		80		Carbohydrate	Calvin cycle and pentose phosphate	19	18265-46-8;108321-05-7	4193	229.012
	362			sedoheptulose-7-phosphate	LC/MS pos early	35649	C05382	D-SEDOHEPTULOSE-7-P	616		0.79		0.0308	0.019		0.9356		100		Carbohydrate	Calvin cycle and pentose phosphate	100001628	2646-35-7	540	273.037
	369		Photorespiration	glycerate	LC/MS polar	1572	C00258	GLYCERATE	752		0.77		0.0343	0.0203		0.9503		100		Carbohydrate	Photorespiration	1052	600-19-1	2070.4	105.019
	378		Amino sugar and nucleotide sugar	erythritol	LC/MS neg	20699	C00503	2-C-METHYL-D-ERYTHRITOL-4-PHOSPHATE	222285		1.26		0.0148	0.0107		1.2805		100		Carbohydrate	Amino sugar and nucleotide sugar	100000846	149-32-6	729	121.051
	379			erythronate*	LC/MS polar	42420			2781043		0.92		0.425	0.1464		1.3609		100		Carbohydrate	Amino sugar and nucleotide sugar	100001320	88759-55-1	2186	135.03
	380			fucose	LC/MS polar	15587	C01018	D-FUCOSE	19466		0.8		0.0221	0.0146		1.094		100		Carbohydrate	Amino sugar and nucleotide sugar	918	2438-80-4	1626.4	209.067
	384			glucosamine-6-phosphate	LC/MS polar	580	C00352	N-ACETYL-D-GLUCOSAMINE-6-P	439217		0.75		0.0308	0.019		1.0869		100		Carbohydrate	Amino sugar and nucleotide sugar	290	3616-42-0	4521.5	258.038
	385			ribulose/xylulose 5-phosphate	LC/MS polar	37288	C00199	RIBULOSE-5P			1.21		0.5919	0.1929		2.4441		100		Carbohydrate	Amino sugar and nucleotide sugar	100002179		3888	229.012
	389			N-acetyl-glucosamine 1-phosphate	LC/MS polar	15741	C04256	N-ACETYL-D-GLUCOSAMINE-1-P	440364		1.45		0.0114	0.0089		1.7294		100		Carbohydrate	Amino sugar and nucleotide sugar	1212	31281-59-1	4052	300.049
	390			N-acetylglucosamine 6-phosphate	LC/MS polar	15107	C00357	N-ACETYL-D-GLUCOSAMINE-6-P	439219		1.12		0.3912	0.1392		3.2293		100		Carbohydrate	Amino sugar and nucleotide sugar	1213	102029-88-9	4114	300.049
	393			ribitol	LC/MS polar	15772	C00474		6912		1.85		0.0176	0.0122		2.6357		100		Carbohydrate	Amino sugar and nucleotide sugar	100000406	488-81-3	1789.6	151.061
	394			ribonate	LC/MS polar	27731	C01685		5460677		1.42		0.0403	0.023		1.7694		100		Carbohydrate	Amino sugar and nucleotide sugar	100001007	5336-08-03	2425	165.04
	395			ribose	LC/MS polar	1471	C00121	RIBOSE	5779		1.28		0.0611	0.0317		1.1612		100		Carbohydrate	Amino sugar and nucleotide sugar	914	50-69-1	1508.2	195.051
	399			UDP-glucose	LC/MS polar	32344	C00029	UDP-GLUCOSE	8629		0.78		0.057	0.0298		1.2052		100		Carbohydrate	Amino sugar and nucleotide sugar	1096	117756-22-6	3950	565.048
	401			UDP-N-acetylglucosamine	LC/MS pos early	35162	C00043	UDP-N-ACETYL-D-GLUCOSAMINE	445675		1.84		0.002	0.0023		1.5043		100		Carbohydrate	Amino sugar and nucleotide sugar	1249	91183-98-1	540	608.089
	411			arabonate/xylonate	LC/MS polar	48255					0.94		0.827	0.2498		1.1024		100		Carbohydrate	Amino sugar and nucleotide sugar	100006115		2664.6	165.04
	414			arabitol/xylitol	LC/MS polar	48885					2.45		4.6456e-05	0.0002		2.5102		100		Carbohydrate	Amino sugar and nucleotide sugar	100006430		1932.4	151.061
	417			ribulose/xylulose	LC/MS polar	48340					1.32		0.2731	0.107		1.0999		100		Carbohydrate	Amino sugar and nucleotide sugar	100006122		1400	149.046
	421			ribose 1-phosphate	LC/MS polar	1763	C00620	RIBOSE-1P	439236		1.31		0.042	0.0237		2.5369		100		Carbohydrate	Amino sugar and nucleotide sugar	219	50-99-7;58459-37-3	4025	229.012
	425		Inositol metabolism	inositol 1-phosphate (I1P)	LC/MS polar	43849	C04006	1-L-MYO-INOSITOL-1-P	440194		0.62		0.0525	0.028		1.1796		100		Carbohydrate	Inositol metabolism	370	573-35-3;106032-59-1	4785	259.022
	428			myo-inositol	LC/MS polar	1124	C00137	MYO-INOSITOL	892		1.59		0.0001	0.0004		1.5034		100		Carbohydrate	Inositol metabolism	363	87-89-8	3506.3	225.062
	434			scyllo-inositol	LC/MS polar	32379	C06153	CPD-8050	892		1.61		0.165	0.0706		1.5364		100		Carbohydrate	Inositol metabolism	100001215	488-59-5	3468	225.062
	447		Sucrose, glucose,fructose metabolism	fructose	LC/MS polar	48195	C00095	Fructose	5984		1.1		0.431	0.1481		1.1532		100		Carbohydrate	Sucrose, glucose,fructose metabolism	878	57-48-7	2022.2	225.062
	451			galactonate	LC/MS polar	27719	C00880		128869		0.95		0.6819	0.2186		1.2201		100		Carbohydrate	Sucrose, glucose,fructose metabolism	100001026	299-28-5	3085	195.051
	459			mannitol/sorbitol	LC/MS neg	46142	C01507	SORBITOL	5780		1.55		0.0019	0.0023		1.6793		100		Carbohydrate	Sucrose, glucose,fructose metabolism	100001740		710	181.072
	474			mannose-6-phosphate	LC/MS polar	1469	C00275	MANNOSE-6P	439198		0.7		0.0311	0.0191		1.1683		100		Carbohydrate	Sucrose, glucose,fructose metabolism	294	70442-25-0;104872-94-8	4510	259.022
	482			raffinose	LC/MS neg	586	C00492	CPD-1099	10542		1.75		0.156	0.067		1.5238		100		Carbohydrate	Sucrose, glucose,fructose metabolism	879	17629-30-0	978.3	503.162
	483			rhamnose	LC/MS polar	15569	C00507	L-rhamnose	25310		0.85		0.0381	0.0219		1.0559		100		Carbohydrate	Sucrose, glucose,fructose metabolism	920	10030-85-0	1465.5	163.061
	491			trehalose	LC/MS polar	15573	C01083	TREHALOSE	7427		0.81		0.0631	0.0324		1.2563		100		Carbohydrate	Sucrose, glucose,fructose metabolism	915	6138-23-4	3495	387.114
	492			trehalose 6-phosphate	LC/MS polar	36828	C00689	TREHALOSE-6P	122336		1.61		0.0123	0.0095		2.6487		100		Carbohydrate	Sucrose, glucose,fructose metabolism	100000296	136632-28-5	5000	421.075
	512			6-phosphogluconate	LC/MS pos early	15442	C00345	CPD-2961	91493		1.16		0.4079	0.1426		1.3007		100		Carbohydrate	Sucrose, glucose,fructose metabolism	100000341	921-62-0;53411-70-4	540	259.021
	513			gluconate	LC/MS polar	587	C00257	GLUCONATE	10690		1.47		0.0138	0.0103		1.335		100		Carbohydrate	Sucrose, glucose,fructose metabolism	338	527-07-1	2922	195.051
	518		C5 branched dibasic acid metabolism	citraconate/glutaconate	LC/MS polar	47076					1.26		0.1361	0.0602		1.4917		100		Carbohydrate	C5 branched dibasic acid metabolism	100006438		2600	129.019
	524	Lipids	Free fatty acid	10-heptadecenoate (17:1n7)	LC/MS neg	33971			5312435		0.92		0.4783	0.162		0.9495		100		Lipids	Free fatty acid	100001278	29743-97-3	5555	267.233
	525			10-nonadecenoate (19:1n9)	LC/MS neg	33972			5312513		0.79		0.2316	0.0931		0.8316		100		Lipids	Free fatty acid	100001277	73033-09-7	5780	295.264
	530			2-hydroxypalmitate	LC/MS neg	35675			92836		1.11		0.3826	0.1375		0.6433		100		Lipids	Free fatty acid	100001579	764-67-0	5511.2	271.228
	531			2-hydroxystearate	LC/MS neg	17945	C03045		69417		1.39		0.0704	0.0356		0.691		100		Lipids	Free fatty acid	1239	629-22-1	5695	299.259
	532			3-hydroxydecanoate	LC/MS neg	22053			26612		0.61		0.0321	0.0194		0.98		100		Lipids	Free fatty acid	100000997	5561-87-5	4634.7	187.134
	533			3-hydroxylaurate	LC/MS neg	32457			94216		0.95		0.7404	0.2306		0.8207		100		Lipids	Free fatty acid	100001112	53941-38-1	5175	215.165
	534			3-hydroxymyristate	LC/MS neg	21158			16064		1.85		0.0044	0.0045		1.0287		100		Lipids	Free fatty acid	100000882	3422-31-9	5335	243.197
	535			3-hydroxyoctanoate	LC/MS neg	22001			26613		0.68		0.0428	0.0238		1.0464		100		Lipids	Free fatty acid	100000773	88930-08-9	3446	159.103
	536			3-hydroxypalmitate	LC/MS neg	27503			301590		2.73		0.0011	0.0014		1.0407		100		Lipids	Free fatty acid	100000983	928-17-6	5476	271.228
	540			5-dodecenoate (12:1n7)	LC/MS neg	33968			5312378		0.48		0.0008	0.0011		0.8266		100		Lipids	Free fatty acid	100001232	2430-94-6	5224	197.155
	544			arachidate (20:0)	LC/MS neg	1118	C06425	ARACHIDIC_ACID	10467		0.84		0.1725	0.073		0.8172		100		Lipids	Free fatty acid	893	506-30-9	6295	311.296
	545			arachidonate (20:4n6)	LC/MS neg	1110	C00219	ARACHIDONIC_ACID	444899		0.99		0.7047	0.2218		1.0676		100		Lipids	Free fatty acid	229	506-32-1	5535	303.233
	548			caprate (10:0)	LC/MS neg	1642	C01571	CPD-3617	2969		0.39		0.0002	0.0004		0.6302		100		Lipids	Free fatty acid	888	112-37-8	5090.7	171.139
	549			caproate (6:0)	LC/MS neg	32489	C01585		8892		0.9		0.3661	0.1341		1.0214		100		Lipids	Free fatty acid	926	142-62-1	2713.7	115.076
	550			caprylate (8:0)	LC/MS neg	32492	C06423	CPD-195	379		0.71		0.0067	0.0058		0.8109		100		Lipids	Free fatty acid	932	124-07-2	4362	143.108
	553			dihomo-linoleate (20:2n6)	LC/MS neg	17805	C16525		6439848		0.86		0.4246	0.1464		0.957		100		Lipids	Free fatty acid	1231	2091-39-6	5730	307.264
	554			dihomo-linolenate (20:3n3 or n6)	LC/MS neg	35718	C03242	CPD-8120	5280581		0.98		0.746	0.2317		1.2428		100		Lipids	Free fatty acid	100001739	17046-59-2	5596	305.249
	560			eicosenoate (20:1)	LC/MS neg	33587		CPD-12189	5282768		0.64		0.0539	0.0284		0.6871		100		Lipids	Free fatty acid	100001335		5950	309.28
	568			isovalerate	LC/MS neg	44656	C08262		10430		0.56		0.0008	0.0011		0.6689		100		Lipids	Free fatty acid	100000708	503-74-2	1564	101.061
	569			laurate (12:0)	LC/MS neg	1645	C02679	DODECANOATE	3893		0.66		0.0082	0.0069		0.7849		100		Lipids	Free fatty acid	181	143-07-7	5300	199.17
	572			linoleate (18:2n6)	LC/MS neg	1105	C01595	LINOLEIC_ACID	5280450		0.89		0.4029	0.1412		0.9465		100		Lipids	Free fatty acid	180	60-33-3	5535	279.233
	573			linolenate [alpha or gamma; (18:3n3 or 6)]	LC/MS neg	34035	C06426	CPD-8117	5280934		0.88		0.3534	0.1312		0.9537		100		Lipids	Free fatty acid	100001337		5450	277.217
	574			margarate (17:0)	LC/MS neg	1121			10465		1.02		0.924	0.2715		0.9699		100		Lipids	Free fatty acid	891	506-12-7	5731	269.249
	577			myristate (14:0)	LC/MS neg	1365	C06424	CPD-7836	11005		0.99		0.7595	0.2348		0.9119		100		Lipids	Free fatty acid	519	544-63-8	5440	227.202
	578			myristoleate (14:1n5)	LC/MS neg	32418	C08322		5281119		0.45		0.002	0.0024		0.7591		100		Lipids	Free fatty acid	100001198	544-64-9	5346.9	225.186
	584			palmitate (16:0)	LC/MS neg	1336	C00249	PALMITATE	985		0.71		0.0252	0.0161		0.7963		100		Lipids	Free fatty acid	424	57-10-3	5618	255.233
	585			palmitoleate (16:1n7)	LC/MS neg	33447	C08362	CPD-9245	445638		0.79		0.0794	0.039		0.8286		100		Lipids	Free fatty acid	452	373-49-9	5475	253.217
	588			pentadecanoate (15:0)	LC/MS neg	1361	C16537		13849		0.95		0.5674	0.1872		0.9129		100		Lipids	Free fatty acid	980	1002-84-2;10002-84-2	5521	241.217
	590			stearate (18:0)	LC/MS neg	1358	C01530	STEARIC_ACID	5281		0.87		0.3302	0.1253		0.7464		100		Lipids	Free fatty acid	439	57-11-4	5872	283.264
	595			13-methylmyristate	LC/MS neg	38293			151014		0.91		0.5113	0.1713		1.0545		100		Lipids	Free fatty acid	100002344	2485-71-4	5499	241.217
	598			undecanoate (11:0)	LC/MS neg	12067	C17715		8180		0.61		0.0051	0.0048		0.7663		100		Lipids	Free fatty acid	889	334-48-5	5219.2	185.155
	611			2-hydroxybutyrate/2-hydroxyisobutyrate	LC/MS polar	52281					0.65		0.0133	0.0101		1.108		100		Lipids	Free fatty acid	100008928		1258	103.04
	612			2-hydroxyglutarate	LC/MS pos early	37253	C02630	CPD-381	43		0.79		0.0356	0.0208		0.8489		100		Lipids	Free fatty acid	100002070	40951-21-1	958	131.034
	614			oleate/vaccenate (18:1)	LC/MS neg	52285					0.71		0.0474	0.026		0.8266		100		Lipids	Free fatty acid	100008930		5655	281.249
	615			3-hydroxystearate	LC/MS neg	52938			5282907		1.78		0.0182	0.0125		0.6215		100		Lipids	Free fatty acid	100008933	45261-96-9	5674	299.259
	617			9-hydroxystearate	LC/MS neg	47120			9570127		1.98		0.025	0.0161		0.7225		100		Lipids	Free fatty acid	100005834	25498-28-6	5384	299.259
	618			3-hydroxybutyrate (BHBA)	LC/MS polar	542	C01089	Hydroxy-Butyrates	441		0.64		0.0149	0.0107		0.8408		100		Lipids	Free fatty acid	254	625-72-9	1443.3	103.04
	622		Fatty acid amide	oleamide	LC/MS neg	32458	C19670		5283387		1.37		0.4408	0.1501		0.9788		100		Lipids	Fatty acid amide	1504	301-02-0	6581.5	280.265
	624			oleoyl ethanolamide	LC/MS neg	38102			5283454		0.5		0.0951	0.045		0.3473		80		Lipids	Fatty acid amide	1137	11-58-0;111-58-0	6400	324.291
	625			palmitoyl ethanolamide	LC/MS pos late	38165	C16512		4671		1.04		0.6963	0.2203		0.8659		100		Lipids	Fatty acid amide	1489	544-31-0	1643	300.29
	654		Fatty acid ester	15-methylpalmitate	LC/MS neg	38768			17903417		0.79		0.1474	0.0637		0.8278		100		Lipids	Fatty acid ester	100002945		5695	269.249
	655			palmitoylcholine	LC/MS pos late	52944			151731		1					0.6372		0		Lipids	Fatty acid ester	100009233		1482	342.337
	663		Glycerolipids	1-oleoylglycerol (18:1)	LC/MS neg	21184			5283468		0.45		0.1109	0.0509		0.7963		100		Lipids	Glycerolipids	100000924	111-03-5	6500	281.249
	664			1-palmitoylglycerol (16:0)	LC/MS neg	21127			14900		0.94		0.8685	0.2598		0.8379		100		Lipids	Glycerolipids	100000827	542-44-9	6400	255.233
	681			glycerol	LC/MS neg	15122	C00116	GLYCEROL	753		0.95		0.6891	0.2198		0.9262		100		Lipids	Glycerolipids	1254	56-81-5	758	91.0401
	685			1-palmitoleoylglycerol (16:1)*	LC/MS neg	52431					1.27		0.4219	0.1464		1.1227		100		Lipids	Glycerolipids	100008952		6094	253.217
	689			1-palmitoyl-3-linoleoyl-glycerol (16:0/18:2)*	LC/MS pos late	52634					1.79		0.0108	0.0086		0.9131		100		Lipids	Glycerolipids	100009055		3197	610.541
	698		Phospholipids	1-oleoyl-GPC (18:1)	LC/MS pos late	48258			16081932		2.03		0.014	0.0103		2.0618		100		Lipids	Phospholipids	100001272	19420-56-5	1540	522.355
	699			1-oleoyl-GPE (18:1)	LC/MS pos late	35628			9547071		3.54		0.0001	0.0003		2.6289		100		Lipids	Phospholipids	100001569	89576-29-4	1554	480.308
	700			1-oleoyl-GPI (18:1)*	LC/MS neg	36602					1.53		0.287	0.111		1.2531		100		Lipids	Phospholipids	100001777		5599	597.305
	701			1-palmitoleoyl-GPC (16:1)*	LC/MS pos late	33230			24779461		3.82		0.0003	0.0005		1.7221		100		Lipids	Phospholipids	100001511		1450	494.324
	703			1-palmitoyl-GPC (16:0)	LC/MS pos late	33955		2-Acylglycero-Phosphocholines	86554		2.18		0.0018	0.0023		1.731		100		Lipids	Phospholipids	100001263	17364-16-8	1525	496.34
	704			1-palmitoyl-GPE (16:0)	LC/MS pos late	35631		2-Lysophosphatidylcholines	9547069		2.01		0.0002	0.0004		1.7018		100		Lipids	Phospholipids	100001567		1544	454.293
	705			1-palmitoyl-GPI (16:0)*	LC/MS neg	35305					0.99		0.8894	0.264		0.7557		100		Lipids	Phospholipids	100001655		5564	571.289
	706			1-stearoyl-GPC (18:0)	LC/MS pos late	33961			497299		1.69		0.0039	0.004		1.3788		100		Lipids	Phospholipids	100001271	19420-57-6	1606	524.371
	707			1-stearoyl-GPE (18:0)	LC/MS pos late	42398			9547068		1.01		0.8233	0.2494		1.0651		100		Lipids	Phospholipids	100001461	69747-55-3	1626	482.324
	717			glycerol 3-phosphate	LC/MS neg	43847	C00093	GLYCEROL-3P	754		1.37		0.0175	0.0122		1.6546		100		Lipids	Phospholipids	100000258	29849-82-9	613.2	171.006
	718			glycerophosphoethanolamine	LC/MS pos early	37455	C01233		123874		0.92		0.3877	0.1387		0.8878		100		Lipids	Phospholipids	100001620	33049-08-0	659	216.063
	719			glycerophosphorylcholine (GPC)	LC/MS pos early	15990	C00670	SN-3-GLYCEROPHOSPHOCHOLINE	71920		1		0.9185	0.2713		1.1291		100		Lipids	Phospholipids	100000269	28319-77-9	672	258.11
	737			1-stearoyl-GPI (18:0)	LC/MS neg	19324					0.79		0.2013	0.0841		0.809		100		Lipids	Phospholipids	100000656	796963-93-4	5794.3	599.32
	745			1-palmitoyl-GPG (16:0)*	LC/MS neg	45970			3300276		3.87		0.0015	0.0019		2.6304		100		Lipids	Phospholipids	100005717		5570	483.273
	752			1-oleoyl-GPS (18:1)	LC/MS neg	19260			9547099		7.86		0.0021	0.0024		1.8038		100		Lipids	Phospholipids	100000630		5607	522.284
	754			1-palmitoyl-GPS (16:0)*	LC/MS neg	46130			9547100		1.64		0.0292	0.0183		1.1251		100		Lipids	Phospholipids	100005805		5572	496.268
	758			1-stearoyl-GPS (18:0)*	LC/MS neg	45966			9547101		0.39		0.0011	0.0015		0.5716		80		Lipids	Phospholipids	100004327		5800	524.299
	759			cytidine-5'-diphosphoethanolamine	LC/MS polar	34410	C00570		123727		0.75		0.0478	0.0261		2.809		100		Lipids	Phospholipids	100001407	72842-05-8	4210	445.053
	762			glycerophosphoinositol*	LC/MS neg	52307					0.61		0.0146	0.0107		0.8892		100		Lipids	Phospholipids	100001621	16824-65-0	630	333.059
	780			1-palmitoyl-2-oleoyl-GPE (16:0/18:1)	LC/MS pos late	19263			5283496		1.7		0.0055	0.0051		1.1861		100		Lipids	Phospholipids	1526	26662-94-2	2509	718.538
	781			1-palmitoyl-2-oleoyl-GPC (16:0/18:1)	LC/MS pos late	52461			6436017		2.68		5.8455e-05	0.0002		1.3477		100		Lipids	Phospholipids	1539	26853-31-6;26853-31-6	2358	760.585
	785			1,2-dipalmitoyl-GPC (16:0/16:0)	LC/MS pos late	19130			452110		1.71		0.0085	0.0071		1.0187		100		Lipids	Phospholipids	100000657	63-89-8	2365	734.569
	791			1-oleoyl-2-linoleoyl-GPC (18:1/18:2)*	LC/MS pos late	52453					4.36		5.7847e-06	3.8641e-05		1.1007		100		Lipids	Phospholipids	100008981		2165	784.585
	792			1-oleoyl-2-linoleoyl-GPE (18:1/18:2)*	LC/MS pos late	52687			9546753		1.28		0.0902	0.0431		0.5591		80		Lipids	Phospholipids	100009078		2270	742.538
	795			1-palmitoyl-2-linolenoyl-GPC (16:0/18:3)*	LC/MS pos late	52684					6.34		0.0002	0.0004		1.552		100		Lipids	Phospholipids	100009076		2034	756.554
	802			1-stearoyl-2-oleoyl-GPC (18:0/18:1)	LC/MS pos late	52438					2.08		0.0004	0.0007		1.3712		100		Lipids	Phospholipids	100008904	56421-10-4	2644	788.616
	803			glycerophosphoglycerol	LC/MS polar	48857	C03274		439964		1		0.8628	0.2587		1.6507		100		Lipids	Phospholipids	100001619		2430	245.043
	808			1,2-dioleoyl-GPC (18:1/18:1)*	LC/MS pos late	52457			10350317		13.28		1.7654e-05	9.0914e-05		1.4169		100		Lipids	Phospholipids	100008905	4235-95-4	2346	786.601
	810			1-stearoyl-GPG (18:0)	LC/MS neg	34437					3.2		0.0007	0.0011		2.433		100		Lipids	Phospholipids	100001462		5816	511.304
	811			1-palmitoleoyl-2-linoleoyl-GPC (16:1/18:2)*	LC/MS pos late	52683					10.65		6.2715e-07	1.0983e-05		1.98		100		Lipids	Phospholipids	100009075		2003	756.554
	812			choline	LC/MS pos early	15506	C00114	CHOLINE	305		1.98		0.0003	0.0005		1.7808		100		Lipids	Phospholipids	1256	67-48-1	1961	104.107
	820			1-palmitoyl-2-palmitoleoyl-GPC (16:0/16:1)*	LC/MS pos late	52470					3.31		1.8147e-05	9.0914e-05		1.5712		100		Lipids	Phospholipids	100008984		2160	732.554
	822			2-dimethylaminoethanol	LC/MS pos early	42562					3.4		4.0598e-07	1.0983e-05		3.267		100		Lipids	Phospholipids	100001630	108-01-0	1983	90.0913
	824			1-stearoyl-2-oleoyl-GPE (18:0/18:1)	LC/MS pos late	42448					1.71		0.0069	0.0059		1.1653		100		Lipids	Phospholipids	100001856		2858	746.569
	825			1,2-dioleoyl-GPE (18:1/18:1)	LC/MS pos late	52609			9546757		3.64		0.0001	0.0003		0.9417		100		Lipids	Phospholipids	100008906	4004-05-01	2485	744.554
	829			1-palmitoyl-2-oleoyl-GPS (16:0/18:1)	LC/MS pos late	19261	C13880		5283499		2.74		1.9376e-05	9.3186e-05		1.3452		100		Lipids	Phospholipids	1531	40290-44-6	2660	762.528
	831			2-stearoyl-GPE (18:0)*	LC/MS neg	41220					0.45		0.0008	0.0011		0.444		60		Lipids	Phospholipids	100003901		6350	480.31
	832			1,2-dipalmitoleoyl-GPC (16:1/16:1)*	LC/MS pos late	52472					8.74		3.3176e-07	1.0983e-05		2.2664		100		Lipids	Phospholipids	100008997		1992	730.538
	833			1-palmitoleoyl-2-oleoyl-glycerol (16:1/18:1)*	LC/MS pos late	52632			9543694		1.66		0.021	0.0141		0.821		100		Lipids	Phospholipids	100009053		3035	610.541
	834			1-palmitoleoyl-2-oleoyl-GPC (16:1/18:1)*	LC/MS pos late	52458					6.34		2.455e-06	2.9455e-05		1.8426		100		Lipids	Phospholipids	100008983		2155	758.569
	835			1-palmitoleoyl-3-oleoyl-glycerol (16:1/18:1)*	LC/MS pos late	52631					2.04		0.0008	0.0011		0.8586		100		Lipids	Phospholipids	100009054		3154	610.541
	836			1-palmitoyl-2-stearoyl-GPC (16:0/18:0)	LC/MS pos late	52616					1.35		0.1321	0.0588		0.9367		100		Lipids	Phospholipids	100008921	59403-51-9	2653	762.601
	837			1-stearoyl-2-oleoyl-GPI (18:0/18:1)*	LC/MS polar	52726					1.27		0.0413	0.0234		0.8792		100		Lipids	Phospholipids	100009181		922	863.566
	838		Choline metabolism	acetylcholine	LC/MS pos early	18790					0.88		0.4345	0.1484		0.689		100		Lipids	Choline metabolism	1749	60-32-1	2220	146.118
	839			cytidine 5'-diphosphocholine	LC/MS pos early	34418	C00307	CDP-CHOLINE	13804		1.17		0.2538	0.1007		1.2097		100		Lipids	Choline metabolism	1220	33818-15-4	725	489.115
	840		Sphingolipid	3-ketosphinganine	LC/MS pos late	34381	C02934	DEHYDROSPHINGANINE	631		1.12		0.2404	0.096		0.5868		100		Lipids	Sphingolipid	100001436	18944-28-0	1400	300.29
	844			phytosphingosine	LC/MS pos late	1510	C12144	PHYTOSPINGOSINE	122121		1.02		0.8131	0.2475		0.5679		100		Lipids	Sphingolipid	469	554-62-1	1367	318.3
	845			sphinganine	LC/MS pos late	17769	C00836	DIHYDRO-SPHINGOSINE	3126		1.41		0.0104	0.0084		0.7967		100		Lipids	Sphingolipid	313	3102-56-5	1413	302.305
	846			sphingosine	LC/MS pos late	17747	C00319	SPHINGOSINE	5353955		1.27		0.0232	0.0151		0.8556		100		Lipids	Sphingolipid	297	123-78-4	1393	300.29
	851			sphinganine-1-phosphate	LC/MS pos late	52605			520		1.28		0.2239	0.0909		1.018		100		Lipids	Sphingolipid	100001876	19794-97-9	1431	382.272
	859		Sterols	ergosterol	LC/MS pos late	27553	C01694	ERGOSTEROL	444679		1.25		0.0723	0.0362		0.8897		100		Lipids	Sterols	100001020	57-87-4	2420	379.336
	863			fucosterol	LC/MS pos late	21187	C08817	CPD-4127	5281328		2.1		0.006	0.0054		1.1487		100		Lipids	Sterols	100000930	17605-67-3	2688	395.367
	867		Fatty acid conjugate	hexanoylglycine	LC/MS neg	35436			99463		0.9		0.5518	0.1833		1.0702		100		Lipids	Fatty acid conjugate	100001527	24003-67-6	2900	172.098
	869			N-palmitoyl glycine	LC/MS neg	42092			151008		1.89		0.014	0.0103		0.731		100		Lipids	Fatty acid conjugate	100003686	2441-41-0	5580	312.254
	872			acetylcarnitine	LC/MS pos early	32198	C02571		1		1.48		0.0088	0.0073		1.1038		100		Lipids	Fatty acid conjugate	100000802	5080-50-2	2282	204.123
	874			N-octanoylglycine	LC/MS neg	43502			84290		0.77		0.3831	0.1375		0.7039		100		Lipids	Fatty acid conjugate	100003940	14246-53-8	4335.4	200.129
	922		Fatty acid, Dicarboxylate	glutarate (pentanedioate)	LC/MS polar	396	C00489	GLUTARATE	743		0.49		0.0013	0.0017		2.2292		100		Lipids	Fatty acid, Dicarboxylate	339	110-94-1	2900	131.035
	931	Cofactors, Prosthetic Groups, Electron Carriers	CoA metabolism	3'-dephosphocoenzyme A	LC/MS neg	18289	C00882	DEPHOSPHO-COA	444485		1.12		0.3235	0.1231		1.1805		100		Cofactors, Prosthetic Groups, Electron Carriers	CoA metabolism	100000138	3633-59-8	2013	686.142
	933			coenzyme A	LC/MS neg	46322	C00010	CO-A	317		1		0.9832	0.2839		1.2642		100		Cofactors, Prosthetic Groups, Electron Carriers	CoA metabolism	270	85-61-0;18439-24-2	1448	382.55
	934			pantothenate	LC/MS neg	1508	C00864	PANTOTHENATE	6613		1.12		0.3442	0.1297		1.0612		100		Cofactors, Prosthetic Groups, Electron Carriers	CoA metabolism	1024	137-08-6	1498.7	218.103
	935			phosphopantetheine	LC/MS neg	15504	C01134	PANTETHEINE-P	987		0.75		0.0572	0.0298		1.1153		100		Cofactors, Prosthetic Groups, Electron Carriers	CoA metabolism	100000328	NA	1596.9	357.089
	938		Nicotinate and nicotinamide metabolism	adenosine 5'-diphosphoribose (ADP-ribose)	LC/MS neg	558	C00301	ADENOSINE_DIPHOSPHATE_RIBOSE	192		2.76		0.0034	0.0036		1.5181		100		Cofactors, Prosthetic Groups, Electron Carriers	Nicotinate and nicotinamide metabolism	215	68414-18-6	920	558.064
	939			nicotinamide	LC/MS pos early	594	C00153	NIACINAMIDE	936		1.78		3.9403e-05	0.0002		1.4779		100		Cofactors, Prosthetic Groups, Electron Carriers	Nicotinate and nicotinamide metabolism	432	98-92-0	1942	123.055
	940			nicotinamide adenine dinucleotide (NAD+)	LC/MS neg	5278	C00003	NAD	5893		1.57		0.0093	0.0076		1.5022		100		Cofactors, Prosthetic Groups, Electron Carriers	Nicotinate and nicotinamide metabolism	1310	53-84-9	1434	662.102
	943			nicotinamide adenine dinucleotide reduced (NADH)	LC/MS neg	31475	C00004	NADH	439153		4.22		0.0007	0.0011		2.1118		100		Cofactors, Prosthetic Groups, Electron Carriers	Nicotinate and nicotinamide metabolism	428	58-68-4;606-68-8	1540	664.117
	944			nicotinamide ribonucleotide (NMN)	LC/MS pos early	22152	C00455	NICOTINAMIDE_NUCLEOTIDE	14180		1.08		0.3986	0.1401		1.058		100		Cofactors, Prosthetic Groups, Electron Carriers	Nicotinate and nicotinamide metabolism	1312	1094-61-7	766	335.064
	945			nicotinamide riboside	LC/MS pos early	33013	C03150	NICOTINAMIDE_RIBOSE	439924		2.1		5.171e-06	3.6573e-05		0.9015		100		Cofactors, Prosthetic Groups, Electron Carriers	Nicotinate and nicotinamide metabolism	100001310	1341-23-7	2040	255.098
	946			nicotinate	LC/MS pos early	1504	C00253	NIACINE	938		1.53		0.0282	0.0178		1.0558		100		Cofactors, Prosthetic Groups, Electron Carriers	Nicotinate and nicotinamide metabolism	567	59-67-6	1673	124.039
	947			nicotinate adenine dinucleotide (NAAD+)	LC/MS neg	15725		DEAMIDO-NAD	25246170		8.63		2.1912e-11	2.6347e-09		1.7798		100		Cofactors, Prosthetic Groups, Electron Carriers	Nicotinate and nicotinamide metabolism	100000118	6450-77-7;104809-30-5	1200	663.086
	948			nicotinate ribonucleoside	LC/MS pos early	33471	C05841	NICOTINAMIDE_RIBOSE	161234		5.98		7.4295e-07	1.0983e-05		0.7187		100		Cofactors, Prosthetic Groups, Electron Carriers	Nicotinate and nicotinamide metabolism	100001316	2625-49-2	1536	256.082
	949			trigonelline (N'-methylnicotinate)	LC/MS pos early	32401	C01004	METHYLNICOTINATE	5570		0.58		0.0038	0.004		0.6275		100		Cofactors, Prosthetic Groups, Electron Carriers	Nicotinate and nicotinamide metabolism	100001092	535-83-1	1388	138.055
	953			nicotinic acid mononucleotide (NaMN)	LC/MS polar	32461	C01185	NICOTINATE_NUCLEOTIDE	5288991		6.18		0.0022	0.0025		1.2799		100		Cofactors, Prosthetic Groups, Electron Carriers	Nicotinate and nicotinamide metabolism	100001058	321-02-8	4323.7	334.033
	962		Folate Metabolism	pterin	LC/MS neg	43023	C00715		73000		1.16		0.0523	0.028		1.0268		100		Cofactors, Prosthetic Groups, Electron Carriers	Folate Metabolism	100004216	22363-60-4	1370	162.042
	963		Oxidative phosphorylation	acetylphosphate	LC/MS neg	15488	C00227	ACETYL-P	186		3.13		0.0019	0.0023		1.1296		100		Cofactors, Prosthetic Groups, Electron Carriers	Oxidative phosphorylation	1211	94249-01-1	600	138.98
	964			methylphosphate	LC/MS pos early	37070			13130		1.01		0.9083	0.269		1.1717		100		Cofactors, Prosthetic Groups, Electron Carriers	Oxidative phosphorylation	100001805	7023-27-0	544	113
	965			phosphate	LC/MS pos early	42109	C00009	Pi	1061		0.94		0.3891	0.1388		1.0737		100		Cofactors, Prosthetic Groups, Electron Carriers	Oxidative phosphorylation	461	7664-38-2	576	98.9842
	968		Carnitine metabolism	carnitine	LC/MS pos early	15500	C00318	DL-CARNITINE	10917		1.13		0.3638	0.1338		1.0488		100		Cofactors, Prosthetic Groups, Electron Carriers	Carnitine metabolism	100000007	461-05-2	1978	162.112
	969			deoxycarnitine	LC/MS pos early	36747	C01181		134		1.86		0.0003	0.0005		1.2347		100		Cofactors, Prosthetic Groups, Electron Carriers	Carnitine metabolism	100001662	6249-56-5	2052	146.118
	970		Riboflavin and FAD metabolism	flavin adenine dinucleotide (FAD)	LC/MS neg	2134	C00016	FAD	643975		1.32		0.0698	0.0354		1.2448		100		Cofactors, Prosthetic Groups, Electron Carriers	Riboflavin and FAD metabolism	327	146-14-5;84366-81-4	2425	784.15
	971			riboflavin (Vitamin B2)	LC/MS pos early	1827	C00255	RIBOFLAVIN	493570		1.58		0.028	0.0177		0.6727		80		Cofactors, Prosthetic Groups, Electron Carriers	Riboflavin and FAD metabolism	500	83-88-5	2292	377.146
	972			flavin mononucleotide (FMN)	LC/MS neg	15797	C00061	FMN	710		1.98		2.5151e-05	0.0001		1.1483		100		Cofactors, Prosthetic Groups, Electron Carriers	Riboflavin and FAD metabolism	100000251	130-40-5	2390	455.097
	983		Ascorbate metabolism	threonate	LC/MS polar	27738	C01620	L-THREONATE	151152		0.58		0.2055	0.0852		0.9962		80		Cofactors, Prosthetic Groups, Electron Carriers	Ascorbate metabolism	100001022	70753-61-6	2384	135.03
	986		Biotin metabolism	biotin	LC/MS pos early	568	C00120	BIOTIN	171548		2.38		0.0024	0.0027		1.3374		100		Cofactors, Prosthetic Groups, Electron Carriers	Biotin metabolism	251	58-85-5	2253	245.095
	988		Thiamine metabolism	5-(2-Hydroxyethyl)-4-methylthiazole	LC/MS pos early	27673	C04294	THZ	1136		0.99		0.7676	0.2367		1.1972		100		Cofactors, Prosthetic Groups, Electron Carriers	Thiamine metabolism	100000098	137-00-8	2310	144.048
	989			thiamin (Vitamin B1)	LC/MS pos early	5341	C00378	THIAMINE	1130		1.53		0.0005	0.0008		1.2659		100		Cofactors, Prosthetic Groups, Electron Carriers	Thiamine metabolism	873	59-43-8	3050	265.112
	991			thiamin diphosphate	LC/MS neg	35670	C00068	THIAMINE-PYROPHOSPHATE	1132		3.02		2.9718e-06	2.9455e-05		1.16		100		Cofactors, Prosthetic Groups, Electron Carriers	Thiamine metabolism	522	154-87-0	1195.1	423.03
	1002		Vitamin B metabolism (B6 or B12)	pyridoxal	LC/MS pos early	1651	C00250	PYRIDOXAL	1050		1.12		0.4918	0.1656		0.8705		100		Cofactors, Prosthetic Groups, Electron Carriers	Vitamin B metabolism (B6 or B12)	491	65-22-5	2343	168.066
	1003			pyridoxal phosphate	LC/MS pos early	5331	C00018	PYRIDOXAL_PHOSPHATE	1051		3.31		0.0012	0.0016		1.0533		100		Cofactors, Prosthetic Groups, Electron Carriers	Vitamin B metabolism (B6 or B12)	492	41468-25-1	1367	248.032
	1004			pyridoxamine	LC/MS pos early	2150	C00534	PYRIDOXAMINE	1052		1.5		0.0032	0.0034		1.188		100		Cofactors, Prosthetic Groups, Electron Carriers	Vitamin B metabolism (B6 or B12)	568	58052-48-5	2975	169.097
	1005			pyridoxate	LC/MS polar	31555	C00847		6723		0.6		0.0403	0.023		0.8311		100		Cofactors, Prosthetic Groups, Electron Carriers	Vitamin B metabolism (B6 or B12)	100001121	82-82-6	846	182.046
	1006			pyridoxine (Vitamin B6)	LC/MS pos early	608	C00314	PYRIDOXINE	1054		0.8		0.1439	0.0629		1.9246		100		Cofactors, Prosthetic Groups, Electron Carriers	Vitamin B metabolism (B6 or B12)	936	58-56-0	2442	170.081
	1007			pyridoxamine phosphate	LC/MS pos early	3138	C00647	PYRIDOXAMINE-5P	1053		1.3		0.0351	0.0207		1.4243		100		Cofactors, Prosthetic Groups, Electron Carriers	Vitamin B metabolism (B6 or B12)	493	529-96-4	1932	249.063
	1017	Nucleotide	Purine metabolism	1-methyladenine	LC/MS pos early	1527	C02216		78821		0.81		0.0885	0.0426		0.8825		100		Nucleotide	Purine metabolism	54	5142-22-3	2133	150.077
	1019			2'-deoxyadenosine	LC/MS pos early	1553	C00559	DEOXYADENOSINE	13730		0.75		0.0356	0.0208		0.6685		100		Nucleotide	Purine metabolism	211	16373-93-6	2252	252.109
	1023			2'-O-methylguanosine	LC/MS pos early	36811	C04545	CPD0-1041			0.95		0.6427	0.2072		0.9558		100		Nucleotide	Purine metabolism	100001713	2140-71-8	1948	298.115
	1024			7-methylguanine	LC/MS pos early	35114	C02242		11361		0.25		0.0002	0.0005		0.4607		100		Nucleotide	Purine metabolism	100001456	578-76-7	2175	166.072
	1027			adenine	LC/MS neg	554	C00147	ADENINE	190		0.99		0.603	0.1954		0.5764		100		Nucleotide	Purine metabolism	880	73-24-5	1680	134.047
	1028			adenosine	LC/MS pos early	555	C00212	ADENOSINE	60961		0.9		0.2759	0.1077		1.0164		100		Nucleotide	Purine metabolism	798	58-61-7	2169	268.104
	1029			adenosine 2'-monophosphate (2'-AMP)	LC/MS neg	36815	C00946	CPD-3705	94136		1.45		0.0731	0.0365		0.9677		100		Nucleotide	Purine metabolism	100001694	130-49-4	1497.7	346.056
	1030			adenosine 3',5'-cyclic monophosphate (cAMP)	LC/MS neg	2831	C00575	CAMP	6076		0.74		0.0007	0.0011		0.6805		100		Nucleotide	Purine metabolism	207	60-92-4	1952.2	328.045
	1031			adenosine 3'-monophosphate (3'-AMP)	LC/MS neg	35142	C01367	CPD-3706	41211		1.3		0.006	0.0054		0.6685		100		Nucleotide	Purine metabolism	100001449	84-21-9	1245	346.056
	1032			adenosine 5'-diphosphate (ADP)	LC/MS neg	3108	C00008	ADP	6022		1		0.8176	0.2482		0.8517		100		Nucleotide	Purine metabolism	208	20398-34-9	680	426.022
	1033			adenosine 5'-monophosphate (AMP)	LC/MS neg	32342	C00020	AMP	6083		0.99		0.921	0.2714		1.189		100		Nucleotide	Purine metabolism	209	149022-20-8	822	346.056
	1034			adenosine-2',3'-cyclic monophosphate	LC/MS neg	37467	C02353		2024		3.39		4.7715e-07	1.0983e-05		1.0599		100		Nucleotide	Purine metabolism	72	37063-35-7	1793	328.045
	1035			N6-carbamoylthreonyladenosine	LC/MS neg	35157			161466		1.78		0.0028	0.003		1.1179		100		Nucleotide	Purine metabolism	100001415	24719-82-2	2164	411.127
	1036			adenylosuccinate	LC/MS neg	18360	C03794	ADENYLOSUCC	195		0.87		0.4119	0.1436		1.224		100		Nucleotide	Purine metabolism	1303	19046-78-7	560	230.53
	1039			guanine	LC/MS neg	32352	C00242	GUANINE	764		0.76		0.1157	0.0523		1.2107		100		Nucleotide	Purine metabolism	172	73-40-5	1330	150.042
	1040			guanosine	LC/MS pos early	1573	C00387	GUANOSINE	6802		0.68		0.0167	0.0117		0.9216		100		Nucleotide	Purine metabolism	1099	118-00-3	1728	284.099
	1042			guanosine 5'- monophosphate (5'-GMP)	LC/MS pos early	2849	C00144	GMP	6804		0.73		0.0105	0.0084		0.9536		100		Nucleotide	Purine metabolism	347	5550-12-09	800	364.065
	1043			guanosine-2',3'-cyclic monophosphate	LC/MS neg	37139	C06194		92823		1.15		0.0932	0.0443		0.5785		100		Nucleotide	Purine metabolism	74	15718-49-7	1480	344.04
	1045			hypoxanthine	LC/MS polar	3127	C00262	HYPOXANTHINE	790		12.45		0.0003	0.0006		8.7342		100		Nucleotide	Purine metabolism	171	68-94-0	1515.8	135.031
	1046			inosine	LC/MS neg	1123	C00294	INOSINE	6021		2.48		0.0015	0.0019		3.0581		100		Nucleotide	Purine metabolism	361	58-63-9	1602.1	267.073
	1047			inosine 5'-monophosphate (IMP)	LC/MS pos early	2133	C00130	IMP	8582		0.13		0.0028	0.003		0.1756		0		Nucleotide	Purine metabolism	362	4691-65-0	650	349.054
	1048			N1-methyladenosine	LC/MS pos early	15650	C02494		27476		4.55		6.7023e-07	1.0983e-05		1.6007		100		Nucleotide	Purine metabolism	1242	15763-06-1	2120	282.12
	1051			N2,N2-dimethylguanosine	LC/MS neg	35137			92919		2.3		8.2207e-07	1.0983e-05		1.7718		100		Nucleotide	Purine metabolism	100001412	2140-67-2	2220	310.116
	1056			xanthine	LC/MS pos early	3147	C00385	XANTHINE	1188		1.04		0.6942	0.2202		0.9908		100		Nucleotide	Purine metabolism	1004	69-89-6	1032	153.041
	1057			xanthosine	LC/MS neg	15136	C01762	XANTHOSINE	64959		0.84		0.5684	0.1872		0.5813		100		Nucleotide	Purine metabolism	100000299	146-80-5	1075.3	283.068
	1060			guanosine 3'-monophosphate (3'-GMP)	LC/MS neg	39786			3522		1.08		0.3739	0.1358		0.3074		40		Nucleotide	Purine metabolism	100002704	117-68-0	773.9	362.051
	1063			AICA ribonucleotide	LC/MS pos early	38325	C04677	AICAR	65110		1					0.4356		0		Nucleotide	Purine metabolism	216	3031-94-5	797	339.07
	1065			2'-O-methyladenosine	LC/MS pos early	42607			102213		0.65		0.0046	0.0045		0.8157		100		Nucleotide	Purine metabolism	100004047	2140-79-6	2375	282.12
	1067			N6-succinyladenosine	LC/MS pos early	48130					1.29		0.203	0.0845		0.8916		100		Nucleotide	Purine metabolism	100001664	4542-23-8	1930	384.115
	1068			2'-deoxyadenosine 5'-monophosphate	LC/MS neg	46333	C00360		12599		0.87		0.5882	0.1922		0.2647		60		Nucleotide	Purine metabolism	100000485	653-63-4	1315	330.061
	1070			guanosine 2'-monophosphate (2'-GMP)*	LC/MS neg	52442			444571		0.93		0.3006	0.1158		0.8771		100		Nucleotide	Purine metabolism	100002733		1241	362.051
	1081		Pyrimidine metabolism	5-methylcytidine	LC/MS pos early	22119			92918		2.13		0.0002	0.0004		1.6519		100		Nucleotide	Pyrimidine metabolism	100000763	2140-61-6	2227	258.108
	1083			5-methyluridine (ribothymidine)	LC/MS neg	35136			445408		2.77		8.3182e-06	5.264e-05		1.4138		100		Nucleotide	Pyrimidine metabolism	100001446	1463-10-1	1778.1	257.078
	1085			cytidine	LC/MS neg	514	C00475	CYTIDINE	6175		1.58		0.0051	0.0048		1.6043		100		Nucleotide	Pyrimidine metabolism	827	65-46-3	1325	242.078
	1086			cytidine 5'-monophosphate (5'-CMP)	LC/MS pos early	2372	C00055	CMP	6131		0.84		0.1066	0.0495		1.2737		100		Nucleotide	Pyrimidine metabolism	282	63-37-6	835	324.059
	1087			cytidine 3'-monophosphate (3'-CMP)	LC/MS polar	2959	C05822		66535		1.29		0.1071	0.0495		1.0637		100		Nucleotide	Pyrimidine metabolism	105	84-52-6	4000	322.045
	1088			cytosine	LC/MS pos early	573	C00380	CYTOSINE	597		1.07		0.5734	0.1879		1.1362		100		Nucleotide	Pyrimidine metabolism	881	71-30-7	2060	112.051
	1089			cytidine 2',3'-cyclic monophosphate	LC/MS neg	37465	C02354		417654		1.77		0.0039	0.004		0.7829		100		Nucleotide	Pyrimidine metabolism	73	15718-51-1	937	304.034
	1093			orotate	LC/MS polar	1505	C00295	OROTATE	967		1		0.9256	0.2715		1.1967		100		Nucleotide	Pyrimidine metabolism	445	50887-69-9	1638.1	155.01
	1094			orotidine	LC/MS polar	35172	C01103	OROTIDINE-5-PHOSPHATE	92751		0.53		0.0207	0.0139		0.5075		40		Nucleotide	Pyrimidine metabolism	100001416	314-50-1	2250	287.052
	1095			pseudouridine	LC/MS neg	33442	C02067		15047		1.47		0.0063	0.0056		1.1456		100		Nucleotide	Pyrimidine metabolism	821	1445-07-4	1100	243.062
	1096			thymidine	LC/MS neg	2183	C00214	THYMIDINE	5789		0.88		0.3708	0.1351		1.0379		100		Nucleotide	Pyrimidine metabolism	872	50-89-5	1963.7	241.083
	1097			thymidine 5'-monophosphate	LC/MS neg	12023	C00364	TMP	9700		1.92		0.0789	0.0389		1.2628		100		Nucleotide	Pyrimidine metabolism	1248	33430-62-5	883	321.049
	1099			uracil	LC/MS neg	605	C00106	URACIL	1174		1.92		0.0001	0.0003		1.0652		100		Nucleotide	Pyrimidine metabolism	825	66-22-8	1086	111.02
	1100			uridine	LC/MS neg	606	C00299	URIDINE	6029		1.56		7.8076e-05	0.0002		1.4206		100		Nucleotide	Pyrimidine metabolism	535	58-96-8	1457.6	243.062
	1101			uridine 5'-diphosphate (UDP)	LC/MS polar	5345	C00015	UDP	6031		0.96		0.8708	0.2598		0.771		100		Nucleotide	Pyrimidine metabolism	870	21931-53-3	4450	402.995
	1102			uridine 5'-monophosphate (UMP)	LC/MS neg	2856	C00105	UMP	6030		0.88		0.0968	0.0455		1.0356		100		Nucleotide	Pyrimidine metabolism	869	3387-36-8	627	323.029
	1103			uridine-2',3'-cyclic monophosphate	LC/MS polar	37137	C02355		439715		1.29		0.1809	0.0761		0.6998		100		Nucleotide	Pyrimidine metabolism	75	40632-52-8	1779.6	305.018
	1106			N-carbamoylaspartate	LC/MS polar	1594	C00438	CARBAMYUL-L-ASPARTATE	93072		0.31		0.0002	0.0005		0.7449		40		Nucleotide	Pyrimidine metabolism	1108	923-37-5	3800	175.036
	1108			uridine 3'-monophosphate (3'-UMP)	LC/MS polar	39764	C01368		101543		1.34		0.2859	0.1109		0.8911		100		Nucleotide	Pyrimidine metabolism	106	35170-0-7;35170-03-7	3800	323.029
	1115	Peptide	Dipeptide	valylglycine	LC/MS pos early	40475			136487		1.52		0.019	0.013		1.4484		100		Peptide	Dipeptide	100003641	686-43-1	2444	175.108
	1129			phenylalanylalanine	LC/MS pos early	41374			6993123;5488196		1.27		0.1347	0.0598		1.0303		100		Peptide	Dipeptide	100003589	3918-87-4	2909	237.123
	1131			alanylleucine	LC/MS pos early	37093			259583		1.64		0.0124	0.0095		0.892		100		Peptide	Dipeptide	100001890	1638-60-4	3055	203.139
	1146			tyrosylglycine	LC/MS neg	41375			259323		0.83		0.1985	0.0832		1.0135		100		Peptide	Dipeptide	100003598	673-05-5	1635	237.088
	1148			prolylglycine	LC/MS pos early	40703			7408076;6426709		1.63		0.0002	0.0004		1.5331		100		Peptide	Dipeptide	100003674	2578-57-6	2136	173.092
	1155			glycylleucine	LC/MS pos early	34398	C02155		92843		1.14		0.1397	0.0614		1.0569		100		Peptide	Dipeptide	100001258	869-19-2	3059	189.123
	1164			glycylvaline	LC/MS pos early	18357			97417		0.73		0.0366	0.0212		1.0206		100		Peptide	Dipeptide	100000487	1963-21-9	2734	175.108
	1188			leucylglycine	LC/MS pos early	40045			79070		0.61		0.0424	0.0238		0.714		80		Peptide	Dipeptide	100003185	686-50-0	2778	189.123
	1206			isoleucylglycine	LC/MS pos early	40008			342532		1.02		0.9739	0.2822		1.0619		100		Peptide	Dipeptide	100003169	868-28-0	2719	189.123
	1214			threonylphenylalanine	LC/MS pos early	31530			4099799;4099798		1					0.2743		20		Peptide	Dipeptide	100001125	16875-27-7	3077	267.134
	1225			lysylleucine	LC/MS pos early	40020			4682588		1.12		0.3328	0.1258		1.0257		100		Peptide	Dipeptide	100003196	7369-79-1	3370	260.197
	1232			valylleucine	LC/MS pos early	39994			352039		1.61		0.0255	0.0162		1.2703		100		Peptide	Dipeptide	100003210	22906-55-4	3138	231.17
	1256			phenylalanylglycine	LC/MS pos early	41370			98207		1.35		0.0136	0.0103		1.2763		100		Peptide	Dipeptide	100003588	721-90-4	2898	223.108
	1274			valylglutamine	LC/MS pos early	42079			5253209		0.86		0.2366	0.0948		1.1544		100		Peptide	Dipeptide	100003640	42854-54-6	2295	246.145
	1330			leucylglutamine*	LC/MS pos early	48189			4305457		1.42		0.1144	0.0521		1.193		100		Peptide	Dipeptide	100003183		2620	260.161
	1337			tryptophylglycine	LC/MS pos early	43028			263471		0.85		0.0652	0.0332		1.0212		100		Peptide	Dipeptide	100003609	7360-09-0	2930	262.119
	1342			pro-hydroxy-pro	LC/MS pos early	35127			11673055		1					0.9139		0		Peptide	Dipeptide	100001167	18684-24-7	2128	229.118
	1347			histidylalanine	LC/MS pos early	42027			351667		1.09		0.2588	0.102		0.5721		60		Peptide	Dipeptide	100003542	16874-75-2	3014	227.114
	1388	Hormone metabolism	Auxin metabolism	indoleacetate	LC/MS neg	27513	C00954	INDOLE_ACETATE_AUXIN	802		1.13		0.4339	0.1484		0.9023		100		Hormone metabolism	Auxin metabolism	100001034	6505-45-9	2200	174.056
	1424	Secondary metabolism	Alkaloids	harmane	LC/MS pos early	27536	C09209		5281404		1		0.9523	0.2772		0.4983		100		Secondary metabolism	Alkaloids	100000799	486-84-0	3234	183.092
	1429			tyrosol	LC/MS neg	41515	C06044		10393		0.62		0.0032	0.0034		0.7768		100		Secondary metabolism	Alkaloids	100003493	501-94-0	2716	137.061
	1443		Benzenoids	benzoate	LC/MS neg	15778	C00180	BENZOATE	243		3.03		0.0551	0.0289		5.0274		100		Secondary metabolism	Benzenoids	100000008	65-85-0	1750	121.029
	1563		Furan metabolism	5-hydroxymethylfurfural	LC/MS neg	37429	C11101		237332		0.64		0.1465	0.0636		0.5381		100		Secondary metabolism	Furan metabolism	100002057	67-47-0	2000	125.024
	1565			5-hydroxymethyl-2-furoic acid	LC/MS neg	42040	C20448		80642		0.47		8.8806e-05	0.0003		0.5383		100		Secondary metabolism	Furan metabolism	100003954	6338-41-6	962	141.019
	1660		Terpenoids	mevalonate	LC/MS neg	39583	C02104	MEVALONATE	439230		0.99		0.9845	0.2839		1.1285		100		Secondary metabolism	Terpenoids	30	96949-03-0	860	147.066
	1674			mevalonolactone	LC/MS pos early	48118			10428		0.98		0.9925	0.2855		0.9857		100		Secondary metabolism	Terpenoids	100000772	674-26-0	1375	131.07
	1689			3-hydroxy-3-methylglutarate	LC/MS polar	531	C03761		1662		0.56		0.0333	0.0198		0.8724		100		Secondary metabolism	Terpenoids	112	503-49-1	2700	161.046
	1691			3-hydroxy-3-methylglutaryl CoA	LC/MS neg	48010	C00356	3-HYDROXY-3-METHYL-GLUTARYL-COA	84		0.89		0.4235	0.1464		1.0482		100		Secondary metabolism	Terpenoids	37	103476-21-7	1465.1	454.571
	1701	Xenobiotics	Chemicals	hexaethylene glycol	LC/MS pos early	38133			17472		0.9		0.3822	0.1375		0.9747		100		Xenobiotics	Chemicals	100002317	2615-15-8	2029	283.175
	1727			pentaethylene glycol	LC/MS pos early	38158			62551		0.95		0.686	0.2194		1.0721		100		Xenobiotics	Chemicals	100002316	4792-15-8	1874	239.149
	1734			triethanolamine	LC/MS pos early	22202	C06771		7618		0.55		0.0868	0.0421		0.4371		60		Xenobiotics	Chemicals	100000989	102-71-6	1963	150.112
	1737			heptaethylene glycol	LC/MS pos early	38154			79718		0.88		0.3093	0.1181		1.0087		100		Xenobiotics	Chemicals	100002318	5617-32-3	2163	327.201
	1738			tetraethylene glycol	LC/MS pos early	38101			8200		0.72		0.0126	0.0096		0.8545		100		Xenobiotics	Chemicals	100002315	112-60-7	1662	195.123
	1739			trihydroxybutane	LC/MS neg	38636			20497		1.16		0.2208	0.0903		0.813		100		Xenobiotics	Chemicals	100002193	4435-50-1	925	105.056
	1749			octaethylene glycol	LC/MS pos early	38155			78798		0.85		0.2081	0.086		0.9575		100		Xenobiotics	Chemicals	100002319	5117-19-1	2289	371.228
